# Supplementary material for: Cyclodextrin glycosyltransferase immobilization on functionalized graphene nanoplatelets for enhanced cyclodextrin production
Source: PLoS One. 2025 Jun 26;20(6):e0326099. doi: 10.1371/journal.pone.0326099 (PMC12200841; doi:10.1371/journal.pone.0326099)
Supplement: S1 Data — (XLSX) [file pone.0326099.s001.xlsx]

## Sheet: Fig1
					|						|					|					|					|					|					|					|					|
MicroActive for TriStar II Plus 2.03	MicroActive for TriStar II Plus Version 2.03	Page 1			|	MicroActive for TriStar II Plus 2.03	MicroActive for TriStar II Plus Version 2.03	Page 1			|	MicroActive for TriStar II Plus 2.03	MicroActive for TriStar II Plus Version 2.03	Page 1		|	MicroActive for TriStar II Plus 2.03	MicroActive for TriStar II Plus Version 2.03	Page 1		|	MicroActive for TriStar II Plus 2.03	MicroActive for TriStar II Plus Version 2.03	Page 1		|	MicroActive for TriStar II Plus 2.03	MicroActive for TriStar II Plus Version 2.03	Page 1		|	MicroActive for TriStar II Plus 2.03	MicroActive for TriStar II Plus Version 2.03	Page 1		|	MicroActive for TriStar II Plus 2.03	MicroActive for TriStar II Plus Version 2.03	Page 1		|	MicroActive for TriStar II Plus 2.03	MicroActive for TriStar II Plus Version 2.03	Page 1		|	MicroActive for TriStar II Plus 2.03	MicroActive for TriStar II Plus Version 2.03	Page 1
	Serial # 323 Unit 1 Port 3				|		Serial # 323 Unit 1 Port 3				|		Serial # 323 Unit 1 Port 3			|		Serial # 323 Unit 1 Port 3			|		Serial # 323 Unit 1 Port 3			|		Serial # 323 Unit 1 Port 3			|		Serial # 323 Unit 1 Port 3			|		Serial # 323 Unit 1 Port 3			|		Serial # 323 Unit 1 Port 3			|		Serial # 323 Unit 1 Port 3
					|						|					|					|					|					|					|					|					|
					|						|					|					|					|					|					|					|					|
Sample:	Babs				|	Sample:	Babs				|	Sample:	Babs			|	Sample:	Babs			|	Sample:	Babs			|	Sample:	Babs			|	Sample:	Babs			|	Sample:	Babs			|	Sample:	Babs			|	Sample:	Babs
Operator:	ABDULMUIZZ				|	Operator:	ABDULMUIZZ				|	Operator:	ABDULMUIZZ			|	Operator:	ABDULMUIZZ			|	Operator:	ABDULMUIZZ			|	Operator:	ABDULMUIZZ			|	Operator:	ABDULMUIZZ			|	Operator:	ABDULMUIZZ			|	Operator:	ABDULMUIZZ			|	Operator:	ABDULMUIZZ
Submitter:	ABDULMUIZZ				|	Submitter:	ABDULMUIZZ				|	Submitter:	ABDULMUIZZ			|	Submitter:	ABDULMUIZZ			|	Submitter:	ABDULMUIZZ			|	Submitter:	ABDULMUIZZ			|	Submitter:	ABDULMUIZZ			|	Submitter:	ABDULMUIZZ			|	Submitter:	ABDULMUIZZ			|	Submitter:	ABDULMUIZZ
File:	C:\Users\UAEU\Desktop\Abdulmuizz\New analy...\Babs.SMP				|	File:	C:\Users\UAEU\Desktop\Abdulmuizz\New analy...\Babs.SMP				|	File:	C:\Users\UAEU\Desktop\Abdulmuizz\New analy...\Babs.SMP			|	File:	C:\Users\UAEU\Desktop\Abdulmuizz\New analy...\Babs.SMP			|	File:	C:\Users\UAEU\Desktop\Abdulmuizz\New analy...\Babs.SMP			|	File:	C:\Users\UAEU\Desktop\Abdulmuizz\New analy...\Babs.SMP			|	File:	C:\Users\UAEU\Desktop\Abdulmuizz\New analy...\Babs.SMP			|	File:	C:\Users\UAEU\Desktop\Abdulmuizz\New analy...\Babs.SMP			|	File:	C:\Users\UAEU\Desktop\Abdulmuizz\New analy...\Babs.SMP			|	File:	C:\Users\UAEU\Desktop\Abdulmuizz\New analy...\Babs.SMP
					|						|					|					|					|					|					|					|					|
					|						|					|					|					|					|					|					|					|
Started:	12-07-2023 16:43:42	Analysis Adsorptive:	N2		|	Started:	12-07-2023 16:43:42	Analysis Adsorptive:	N2		|	Started:	12-07-2023 16:43:42	Analysis Adsorptive:	N2	|	Started:	12-07-2023 16:43:42	Analysis Adsorptive:	N2	|	Started:	12-07-2023 16:43:42	Analysis Adsorptive:	N2	|	Started:	12-07-2023 16:43:42	Analysis Adsorptive:	N2	|	Started:	12-07-2023 16:43:42	Analysis Adsorptive:	N2	|	Started:	12-07-2023 16:43:42	Analysis Adsorptive:	N2	|	Started:	12-07-2023 16:43:42	Analysis Adsorptive:	N2	|	Started:	12-07-2023 16:43:42	Analysis Adsorptive:
Completed:		Analysis Bath Temp.:	77.300 K		|	Completed:		Analysis Bath Temp.:	77.300 K		|	Completed:		Analysis Bath Temp.:	77.300 K	|	Completed:		Analysis Bath Temp.:	77.300 K	|	Completed:		Analysis Bath Temp.:	77.300 K	|	Completed:		Analysis Bath Temp.:	77.300 K	|	Completed:		Analysis Bath Temp.:	77.300 K	|	Completed:		Analysis Bath Temp.:	77.300 K	|	Completed:		Analysis Bath Temp.:	77.300 K	|	Completed:		Analysis Bath Temp.:
Report Time:	13-07-2023 12:05:12	Thermal Correction:	No		|	Report Time:	13-07-2023 12:05:12	Thermal Correction:	No		|	Report Time:	13-07-2023 12:05:12	Thermal Correction:	No	|	Report Time:	13-07-2023 12:05:12	Thermal Correction:	No	|	Report Time:	13-07-2023 12:05:12	Thermal Correction:	No	|	Report Time:	13-07-2023 12:05:12	Thermal Correction:	No	|	Report Time:	13-07-2023 12:05:12	Thermal Correction:	No	|	Report Time:	13-07-2023 12:05:12	Thermal Correction:	No	|	Report Time:	13-07-2023 12:05:12	Thermal Correction:	No	|	Report Time:	13-07-2023 12:05:12	Thermal Correction:
Sample Mass:	0.1633 g	Warm Free Space:	9.0672 cm³ Measured		|	Sample Mass:	0.1633 g	Warm Free Space:	9.0672 cm³ Measured		|	Sample Mass:	0.1633 g	Warm Free Space:	9.0672 cm³ Measured	|	Sample Mass:	0.1633 g	Warm Free Space:	9.0672 cm³ Measured	|	Sample Mass:	0.1633 g	Warm Free Space:	9.0672 cm³ Measured	|	Sample Mass:	0.1633 g	Warm Free Space:	9.0672 cm³ Measured	|	Sample Mass:	0.1633 g	Warm Free Space:	9.0672 cm³ Measured	|	Sample Mass:	0.1633 g	Warm Free Space:	9.0672 cm³ Measured	|	Sample Mass:	0.1633 g	Warm Free Space:	9.0672 cm³ Measured	|	Sample Mass:	0.1633 g	Warm Free Space:
Cold Free Space:	21.9612 cm³	Equilibration Interval:	5 s		|	Cold Free Space:	21.9612 cm³	Equilibration Interval:	5 s		|	Cold Free Space:	21.9612 cm³	Equilibration Interval:	5 s	|	Cold Free Space:	21.9612 cm³	Equilibration Interval:	5 s	|	Cold Free Space:	21.9612 cm³	Equilibration Interval:	5 s	|	Cold Free Space:	21.9612 cm³	Equilibration Interval:	5 s	|	Cold Free Space:	21.9612 cm³	Equilibration Interval:	5 s	|	Cold Free Space:	21.9612 cm³	Equilibration Interval:	5 s	|	Cold Free Space:	21.9612 cm³	Equilibration Interval:	5 s	|	Cold Free Space:	21.9612 cm³	Equilibration Interval:
Low Pressure Dose:	None	Sample Density:	1.000 g/cm³		|	Low Pressure Dose:	None	Sample Density:	1.000 g/cm³		|	Low Pressure Dose:	None	Sample Density:	1.000 g/cm³	|	Low Pressure Dose:	None	Sample Density:	1.000 g/cm³	|	Low Pressure Dose:	None	Sample Density:	1.000 g/cm³	|	Low Pressure Dose:	None	Sample Density:	1.000 g/cm³	|	Low Pressure Dose:	None	Sample Density:	1.000 g/cm³	|	Low Pressure Dose:	None	Sample Density:	1.000 g/cm³	|	Low Pressure Dose:	None	Sample Density:	1.000 g/cm³	|	Low Pressure Dose:	None	Sample Density:
Automatic Degas:	No				|	Automatic Degas:	No				|	Automatic Degas:	No			|	Automatic Degas:	No			|	Automatic Degas:	No			|	Automatic Degas:	No			|	Automatic Degas:	No			|	Automatic Degas:	No			|	Automatic Degas:	No			|	Automatic Degas:	No
					|						|					|					|					|					|					|					|					|
					|						|					|					|					|					|					|					|					|
Comments: Free--Normal-89P-06-01-21					|	Comments: Free--Normal-89P-06-01-21					|	Comments: Free--Normal-89P-06-01-21				|	Comments: Free--Normal-89P-06-01-21				|	Comments: Free--Normal-89P-06-01-21				|	Comments: Free--Normal-89P-06-01-21				|	Comments: Free--Normal-89P-06-01-21				|	Comments: Free--Normal-89P-06-01-21				|	Comments: Free--Normal-89P-06-01-21				|	Comments: Free--Normal-89P-06-01-21
					|						|					|					|					|					|					|					|					|
					|						|					|					|					|					|					|					|					|
					|						|					|					|					|					|					|					|					|
					|						|					|					|					|					|					|					|					|
Summary Report					|	Isotherm Tabular Report					|	Isotherm Linear Plot				|	Isotherm Log Plot				|	Isotherm Linear Absolute Plot				|	Isotherm Log Absolute Plot				|	Isotherm Pressure Composition				|	BET Report				|	BET Surface Area Plot				|	Langmuir Report
					|						|					|					|					|					|					|					|					|
					|	Relative Pressure (p/p°)	Absolute Pressure (mbar)	Quantity Adsorbed (cm³/g STP)	Elapsed Time (h:min)	Saturation Pressure (mbar)	|					|					|					|					|					|	BET Surface Area:	844.1761 ± 132.6784 m²/g			|					|	Langmuir Surface Area:	1,788.1601 ± 138.3900 m²/g
					|				00:43	970.768	|	Babs - Adsorption		Babs - Desorption		|	Babs - Adsorption		Babs - Desorption		|	Babs - Adsorption		Babs - Desorption		|	Babs - Adsorption		Babs - Desorption		|	Babs - Adsorption		Babs - Desorption		|	Slope:	0.005126 ± 0.000810 g/cm³ STP			|	Babs		Not Fitted		|	Slope:	0.002434 ± 0.000188 g/cm³ STP
Surface Area					|	0.000124526	0.120877	1.32635	00:55	970.7	|	Relative Pressure (p/p°)	Quantity Adsorbed (cm³/g STP)	Relative Pressure (p/p°)	Quantity Adsorbed (cm³/g STP)	|	Relative Pressure (p/p°)	Quantity Adsorbed (cm³/g STP)	Relative Pressure (p/p°)	Quantity Adsorbed (cm³/g STP)	|	Absolute Pressure (mbar)	Quantity Adsorbed (cm³/g STP)	Absolute Pressure (mbar)	Quantity Adsorbed (cm³/g STP)	|	Absolute Pressure (mbar)	Quantity Adsorbed (cm³/g STP)	Absolute Pressure (mbar)	Quantity Adsorbed (cm³/g STP)	|	Weight % N2	Absolute Pressure (mbar)	Weight % N2	Absolute Pressure (mbar)	|	Y-Intercept:	0.000030 ± 0.000011 g/cm³ STP			|	Relative Pressure (p/p°)	1/[Q(p°/p - 1)]	Relative Pressure (p/p°)	1/[Q(p°/p - 1)]	|	Y-Intercept:	0.229 ± 0.083 mbar·g/cm³ STP
					|	0.000403808	0.391945	60.9063	01:08	970.623	|	0.000124526	1.32635	0.988528	650.083	|	0.000124526	1.32635	0.988528	650.083	|	0.120877	1.32635	960.873	650.083	|	0.120877	1.32635	960.873	650.083	|	0.165748	0.120877	81.2382	960.873	|	C:	172.393428			|	0.000124526	9.38978e-05	0.052764	0.000339404	|	b:	0.010644 1/mbar
Single point surface area at p/p° = 0.300000000:	663.5611 m²/g				|	0.005774	5.60747	130.116	01:19	971.159	|	0.000403808	60.9063	0.949739	568.517	|	0.000403808	60.9063	0.949739	568.517	|	0.391945	60.9063	923.066	568.517	|	0.391945	60.9063	923.066	568.517	|	7.61121	0.391945	71.0453	923.066	|	Qm:	193.9485 cm³/g STP			|	0.000403808	6.63266e-06	0.10617	0.000661387	|	Qm:	410.8278 cm³/g STP
					|	0.00637736	6.19139	131.461	01:25	970.839	|	0.005774	130.116	0.896592	477.821	|	0.005774	130.116	0.896592	477.821	|	5.60747	130.116	871.407	477.821	|	5.60747	130.116	871.407	477.821	|	16.26	5.60747	59.7114	871.407	|	Correlation Coefficient:	0.8771127			|	0.005774	4.46334e-05	0.154604	0.000958334	|	Correlation Coefficient:	0.918368
BET Surface Area:	844.1761 m²/g				|	0.00804702	7.81374	134.814	01:36	971.011	|	0.00637736	131.461	0.842348	417.951	|	0.00637736	131.461	0.842348	417.951	|	6.19139	131.461	818.714	417.951	|	6.19139	131.461	818.714	417.951	|	16.4281	6.19139	52.2297	818.714	|	Molecular Cross-Sectional Area:	0.1620 nm²			|	0.00637736	4.88228e-05	0.210362	0.00131473	|	Molecular Cross-Sectional Area:	0.1620 nm²
					|	0.00999804	9.71239	137.947	01:41	971.43	|	0.00804702	134.814	0.789175	376.846	|	0.00804702	134.814	0.789175	376.846	|	7.81374	134.814	766.932	376.846	|	7.81374	134.814	766.932	376.846	|	16.8471	7.81374	47.0929	766.932	|					|	0.00804702	6.0174e-05	0.267065	0.00170103	|
Langmuir Surface Area:	1,788.1601 m²/g				|	0.0112148	10.8894	139.633	01:46	970.987	|	0.00999804	137.947	0.739114	347.739	|	0.00999804	137.947	0.739114	347.739	|	9.71239	137.947	718.363	347.739	|	9.71239	137.947	718.363	347.739	|	17.2386	9.71239	43.4555	718.363	|					|	0.00999804	7.32094e-05			|
					|	0.0130918	12.7126	141.848	01:51	971.032	|	0.0112148	139.633	0.687157	324.271	|	0.0112148	139.633	0.687157	324.271	|	10.8894	139.633	668.099	324.271	|	10.8894	139.633	668.099	324.271	|	17.4493	10.8894	40.5229	668.099	|					|	0.0112148	8.12272e-05			|
t-Plot Micropore Area:	345.6029 m²/g				|	0.0145597	14.1369	143.408	01:57	970.961	|	0.0130918	141.848	0.63569	305.584	|	0.0130918	141.848	0.63569	305.584	|	12.7126	141.848	617.937	305.584	|	12.7126	141.848	617.937	305.584	|	17.7262	12.7126	38.1876	617.937	|					|	0.0130918	9.35188e-05			|
					|	0.0155422	15.0926	144.369	02:01	971.074	|	0.0145597	143.408	0.58176	289.394	|	0.0145597	143.408	0.58176	289.394	|	14.1369	143.408	565.408	289.394	|	14.1369	143.408	565.408	289.394	|	17.9212	14.1369	36.1643	565.408	|	Relative Pressure (p/p°)	Quantity Adsorbed (cm³/g STP)	1/[Q(p°/p - 1)]		|	0.0145597	0.000103026			|	Pressure (mbar)	Quantity Adsorbed (cm³/g STP)	p/Q (mbar·g/cm³ STP)
t-Plot External Surface Area:	498.5733 m²/g				|	0.0163539	15.879	145.112	02:05	970.966	|	0.0155422	144.369	0.52831	275.548	|	0.0155422	144.369	0.52831	275.548	|	15.0926	144.369	513.406	275.548	|	15.0926	144.369	513.406	275.548	|	18.0412	15.0926	34.4341	513.406	|	0.000124526	1.32635	9.38978e-05		|	0.0155422	0.000109356			|	0.120877	1.32635	0.0911354
					|	0.0178785	17.3694	146.455	02:10	971.528	|	0.0163539	145.112	0.474815	263.057	|	0.0163539	145.112	0.474815	263.057	|	15.879	145.112	461.524	263.057	|	15.879	145.112	461.524	263.057	|	18.1341	15.879	32.8732	461.524	|	0.000403808	60.9063	6.63266e-06		|	0.0163539	0.000114572			|	0.391945	60.9063	0.00643522
BJH Adsorption cumulative surface area of pores					|	0.0197284	19.1668	147.896	02:15	971.536	|	0.0178785	146.455	0.421251	248.357	|	0.0178785	146.455	0.421251	248.357	|	17.3694	146.455	409.42	248.357	|	17.3694	146.455	409.42	248.357	|	18.3019	17.3694	31.0362	409.42	|	0.005774	130.116	4.46334e-05		|	0.0178785	0.000124297			|	5.60747	130.116	0.0430959
between 17.000 Å and 3,000.000 Å width:	411.269 m²/g				|	0.0260614	25.3066	152.147	02:21	971.038	|	0.0197284	147.896	0.366151	236.469	|	0.0197284	147.896	0.366151	236.469	|	19.1668	147.896	355.886	236.469	|	19.1668	147.896	355.886	236.469	|	18.482	19.1668	29.5505	355.886	|	0.00637736	131.461	4.88228e-05		|	0.0197284	0.000136078			|	6.19139	131.461	0.0470968
					|	0.052764	51.2451	164.121	02:28	971.213	|	0.0260614	152.147	0.309097	225.064	|	0.0260614	152.147	0.309097	225.064	|	25.3066	152.147	300.453	225.064	|	25.3066	152.147	300.453	225.064	|	19.0132	25.3066	28.1254	300.453	|	0.00804702	134.814	6.0174e-05		|	0.0260614	0.000175874			|	7.81374	134.814	0.0579596
BJH Desorption cumulative surface area of pores					|	0.10617	103.137	179.594	02:36	971.434	|	0.052764	164.121	0.262942	215.734	|	0.052764	164.121	0.262942	215.734	|	51.2451	164.121	255.518	215.734	|	51.2451	164.121	255.518	215.734	|	20.5095	51.2451	26.9594	255.518	|	0.00999804	137.947	7.32094e-05		|					|	9.71239	137.947	0.0704068
between 17.000 Å and 3,000.000 Å width:	472.8569 m²/g				|	0.154604	150.2	190.828	02:43	971.517	|	0.10617	179.594	0.211125	205.124	|	0.10617	179.594	0.211125	205.124	|	103.137	179.594	205.164	205.124	|	103.137	179.594	205.164	205.124	|	22.4431	103.137	25.6335	205.164	|	0.0112148	139.633	8.12272e-05		|					|	10.8894	139.633	0.0779861
					|	0.210362	204.281	202.63	02:49	971.093	|	0.154604	190.828	0.160027	194.292	|	0.154604	190.828	0.160027	194.292	|	150.2	190.828	155.518	194.292	|	150.2	190.828	155.518	194.292	|	23.8471	150.2	24.2799	155.518	|	0.0130918	141.848	9.35188e-05		|					|	12.7126	141.848	0.0896209
D-H Adsorption cumulative surface area of pores					|	0.267065	259.348	214.21	02:56	971.105	|	0.210362	202.63	0.107278	182.162	|	0.210362	202.63	0.107278	182.162	|	204.281	202.63	104.255	182.162	|	204.281	202.63	104.255	182.162	|	25.3219	204.281	22.764	104.255	|	0.0145597	143.408	0.000103026		|					|	14.1369	143.408	0.0985777
between 17.000 Å and 3,000.000 Å width:	437.806 m²/g				|	0.324993	315.642	225.853	03:02	971.228	|	0.267065	214.21	0.0505228	165.567	|	0.267065	214.21	0.0505228	165.567	|	259.348	214.21	49.1084	165.567	|	259.348	214.21	49.1084	165.567	|	26.769	259.348	20.6902	49.1084	|	0.0155422	144.369	0.000109356		|					|	15.0926	144.369	0.104542
					|	0.361359	351.169	233.148	03:08	971.801	|	0.324993	225.853	0.0274263	155.128	|	0.324993	225.853	0.0274263	155.128	|	315.642	225.853	26.6587	155.128	|	315.642	225.853	26.6587	155.128	|	28.224	315.642	19.3857	26.6587	|	0.0163539	145.112	0.000114572		|					|	15.879	145.112	0.109426
D-H Desorption cumulative surface area of pores					|	0.412371	400.647	243.204	03:15	971.57	|	0.361359	233.148	0.020489	150.599	|	0.361359	233.148	0.020489	150.599	|	351.169	233.148	19.9149	150.599	|	351.169	233.148	19.9149	150.599	|	29.1355	351.169	18.8198	19.9149	|	0.0178785	146.455	0.000124297		|					|	17.3694	146.455	0.118599
between 17.000 Å and 3,000.000 Å width:	455.3162 m²/g				|	0.46947	456.178	254.711	03:23	971.687	|	0.412371	243.204	0.0183049	148.888	|	0.412371	243.204	0.0183049	148.888	|	400.647	243.204	17.7924	148.888	|	400.647	243.204	17.7924	148.888	|	30.3923	400.647	18.606	17.7924	|	0.0197284	147.896	0.000136078		|					|	19.1668	147.896	0.129597
					|	0.522334	507.493	265.897	03:32	971.589	|	0.46947	254.711	0.0171873	147.954	|	0.46947	254.711	0.0171873	147.954	|	456.178	254.711	16.706	147.954	|	456.178	254.711	16.706	147.954	|	31.8302	456.178	18.4892	16.706	|	0.0260614	152.147	0.000175874		|					|	25.3066	152.147	0.16633
					|	0.57442	558.316	277.91	03:41	971.965	|	0.522334	265.897	0.0162031	147.067	|	0.522334	265.897	0.0162031	147.067	|	507.493	265.897	15.7486	147.067	|	507.493	265.897	15.7486	147.067	|	33.228	507.493	18.3783	15.7486	|					|					|	51.2451	164.121	0.312241
					|	0.626578	608.82	291.294	03:50	971.659	|	0.57442	277.91	0.0153216	146.223	|	0.57442	277.91	0.0153216	146.223	|	558.316	277.91	14.8916	146.223	|	558.316	277.91	14.8916	146.223	|	34.7292	558.316	18.2729	14.8916	|					|					|	103.137	179.594	0.57428
Pore Volume					|	0.678362	659.132	306.68	04:00	971.651	|	0.626578	291.294	0.0138197	144.681	|	0.626578	291.294	0.0138197	144.681	|	608.82	291.294	13.431	144.681	|	608.82	291.294	13.431	144.681	|	36.4018	608.82	18.0802	13.431	|										|	150.2	190.828	0.787096
					|	0.729508	709.005	324.931	04:10	971.894	|	0.678362	306.68	0.0120513	142.647	|	0.678362	306.68	0.0120513	142.647	|	659.132	306.68	11.7125	142.647	|	659.132	306.68	11.7125	142.647	|	38.3246	659.132	17.826	11.7125	|										|	204.281	202.63	1.00815
Single point adsorption total pore volume of pores					|	0.780918	758.863	347.83	04:21	971.759	|	0.729508	324.931	0.0102981	140.341	|	0.729508	324.931	0.0102981	140.341	|	709.005	324.931	10.0077	140.341	|	709.005	324.931	10.0077	140.341	|	40.6053	709.005	17.5378	10.0077	|										|	259.348	214.21	1.21072
less than 403.122 Å width at p/p° = 0.950000000:	0.818211 cm³/g				|	0.831597	808.322	378.258	04:32	972.012	|	0.780918	347.83	0.00856569	137.518	|	0.780918	347.83	0.00856569	137.518	|	758.863	347.83	8.32305	137.518	|	758.863	347.83	8.32305	137.518	|	43.467	758.863	17.1851	8.32305	|										|	315.642	225.853	1.39756
					|	0.891454	866.554	430.564	04:50	972.068	|	0.831597	378.258	0.00688886	134.236	|	0.831597	378.258	0.00688886	134.236	|	808.322	378.258	6.6943	134.236	|	808.322	378.258	6.6943	134.236	|	47.2694	808.322	16.775	6.6943	|										|	351.169	233.148	1.50621
Single point desorption total pore volume of pores					|	0.941745	915.669	503.021	05:11	972.311	|	0.891454	430.564	0.00521467	129.885	|	0.891454	430.564	0.00521467	129.885	|	866.554	430.564	5.06704	129.885	|	866.554	430.564	5.06704	129.885	|	53.8059	866.554	16.2312	5.06704	|										|	400.647	243.204	1.64737
less than 403.122 Å width at p/p° = 0.950000000:	0.880232 cm³/g				|	0.988528	960.873	650.083	05:59	972.024	|	0.941745	503.021	0.00437169	127.013	|	0.941745	503.021	0.00437169	127.013	|	915.669	503.021	4.2485	127.013	|	915.669	503.021	4.2485	127.013	|	62.8605	915.669	15.8723	4.2485	|										|	456.178	254.711	1.79096
					|	0.949739	923.066	568.517	06:38	971.916	|	0.988528	650.083	0.00352094	123.332	|	0.988528	650.083	0.00352094	123.332	|	960.873	650.083	3.42294	123.332	|	960.873	650.083	3.42294	123.332	|	81.2382	960.873	15.4123	3.42294	|										|	507.493	265.897	1.90861
t-Plot micropore volume:	0.092168 cm³/g				|	0.896592	871.407	477.821	07:12	971.91	|			0.00267234	118.169	|			0.00267234	118.169	|			2.59993	118.169	|			2.59993	118.169	|			14.767	2.59993	|										|	558.316	277.91	2.00899
					|	0.842348	818.714	417.951	07:40	971.942	|			0.00245062	116.402	|			0.00245062	116.402	|			2.38482	116.402	|			2.38482	116.402	|			14.5463	2.38482	|										|	608.82	291.294	2.09005
BJH Adsorption cumulative volume of pores					|	0.789175	766.932	376.846	07:59	971.815	|			0.00223815	114.489	|			0.00223815	114.489	|			2.17856	114.489	|			2.17856	114.489	|			14.3072	2.17856	|										|	659.132	306.68	2.14925
between 17.000 Å and 3,000.000 Å width:	0.860364 cm³/g				|	0.739114	718.363	347.739	08:13	971.924	|			0.0020283	112.491	|			0.0020283	112.491	|			1.97486	112.491	|			1.97486	112.491	|			14.0575	1.97486	|										|	709.005	324.931	2.18202
					|	0.687157	668.099	324.271	08:25	972.266	|			0.00184086	110.841	|			0.00184086	110.841	|			1.79259	110.841	|			1.79259	110.841	|			13.8514	1.79259	|										|	758.863	347.83	2.1817
BJH Desorption cumulative volume of pores					|	0.63569	617.937	305.584	08:34	972.073	|					|					|					|					|					|										|	808.322	378.258	2.13696
between 17.000 Å and 3,000.000 Å width:	0.882492 cm³/g				|	0.58176	565.408	289.394	08:44	971.892	|																																			|	866.554	430.564	2.0126
					|	0.52831	513.406	275.548	08:52	971.788	|																																			|	915.669	503.021	1.82034
					|	0.474815	461.524	263.057	09:01	972.008	|																																			|	960.873	650.083	1.47808
					|	0.421251	409.42	248.357	09:11	971.913	|																																			|
Pore Size					|	0.366151	355.886	236.469	09:18	971.964	|																																			|
					|	0.309097	300.453	225.064	09:28	972.035	|
Adsorption average pore diameter (4V/A by BET):	38.7697 Å				|	0.262942	255.518	215.734	09:37	971.763	|
					|	0.211125	205.164	205.124	09:44	971.764	|
Desorption average pore diameter (4V/A by BET):	41.7085 Å				|	0.160027	155.518	194.292	09:51	971.822	|
					|	0.107278	104.255	182.162	09:59	971.821	|
BJH Adsorption average pore width (4V/A):	83.679 Å				|	0.0505228	49.1084	165.567	10:11	972.004	|
					|	0.0274263	26.6587	155.128	10:22	972.009	|
BJH Desorption average pore width (4V/A):	74.652 Å				|	0.020489	19.9149	150.599	10:31	971.981	|
					|	0.0183049	17.7924	148.888	10:38	972.001	|
D-H Adsorption average pore width (4V/A):	78.612 Å				|	0.0171873	16.706	147.954	10:41	971.996	|
					|	0.0162031	15.7486	147.067	10:46	971.949	|
D-H Desorption average pore width (4V/A):	75.823 Å				|	0.0153216	14.8916	146.223	10:50	971.933	|
					|	0.0138197	13.431	144.681	10:56	971.877	|
					|	0.0120513	11.7125	142.647	11:03	971.89	|
					|	0.0102981	10.0077	140.341	11:11	971.799	|
Freundlich					|	0.00856569	8.32305	137.518	11:21	971.673	|
					|	0.00688886	6.6943	134.236	11:33	971.757	|
Qm·C:	40.0209 ± 3.5317 cm³/g STP				|	0.00521467	5.06704	129.885	11:53	971.69	|
					|	0.00437169	4.2485	127.013	12:11	971.822	|
m:	2.8696 ± 0.3634				|	0.00352094	3.42294	123.332	12:41	972.164	|
					|	0.00267234	2.59993	118.169	13:52	972.902	|
					|	0.00245062	2.38482	116.402	14:32	973.148	|
					|	0.00223815	2.17856	114.489	15:27	973.377	|
Temkin					|	0.0020283	1.97486	112.491	16:43	973.652	|
					|	0.00184086	1.79259	110.841	17:55	973.777	|
q·alpha/Qm:	0.014405 ± 0.001872 kJ/mol·(cm³/g STP)				|						|
					|						|
A:	2.1911 ± 1.3300 mbar				|
					|
					|
					|
DFT Pore Size					|
					|
Volume in Pores	<	8.58 Å	:	0.00000 cm³/g	|
Total Volume in Pores	<=	1,085.66 Å	:	0.65073 cm³/g	|
Area in Pores	>	1,085.66 Å	:	103.710 m²/g	|
Total Area in Pores	>=	8.58 Å	:	465.018 m²/g	|
					|
					|
Nanoparticle Size:					|
					|
Average Particle Size	71.075 Å				|
					|
					|
					|
Horvath-Kawazoe					|
					|
Maximum pore volume at p/p° = 0.154603849:	0.295173 cm³/g				|
					|
Median pore width:	6.330 Å				|
					|
					|
					|
Dubinin-Astakhov					|
					|
Micropore surface area:	520.7709 m²/g				|
					|
Limiting micropore volume:	0.223290 cm³/g				|
					|
					|
					|
MP-Method					|
					|
Cumulative surface area of pores between					|
2.6226 Å and 19.0000 Å hydraulic radius:	486.6499 m²/g				|
					|
Cumulative pore volume of pores between					|
2.6226 Å and 19.0000 Å hydraulic radius:	0.389083 cm³/g				|
					|
Average pore hydraulic radius (V/A):	7.9951 Å				|
					|
					|
					|
[truncated: 91 more columns]

## Sheet: Fig2
	Free GNP			GNP-NH2			GNP-NH2-G			GNP-NH2-G-CGTase			Free CGTase					GNP-NH		GNP-SH
	curve translate:
Free GNP is moved vertically by 18.675034867504						curve translate:
GNP-NH2-G is moved vertically by 95.804087866109						curve translate:
Free CGTase is moved vertically by 29.054879916318					curve translate:
GNP-NH is moved vertically by 67.601115760112		curve translate:
GNP-SH is moved vertically by 89.177126917713
599.753	23.4979		399.193	99.1401		399.193	200.136		399.193	100.006		599.753	521.612		1500.35	96.6506	399.193	258.023	399.193	380.353
600.235	23.4976		400.157	99.487		400.157	199.553		400.157	100.073		600.235	521.61		1501.31	96.6274	400.157	258.031	400.157	380.489
600.717	23.4961		401.121	99.2493		401.121	199.319		401.121	99.8642		600.717	521.608		1502.28	96.6068	401.121	258.007	401.121	380.256
601.2	23.4949		402.085	99.0577		402.085	199.022		402.085	99.671		601.2	521.607		1503.24	96.5889	402.085	257.986	402.085	380.049
601.682	23.4937		403.05	98.9107		403.05	198.661		403.05	99.4932		601.682	521.605		1504.2	96.5737	403.05	257.968	403.05	379.87
602.164	23.4927		404.014	98.8068		404.014	198.237		404.014	99.3311		602.164	521.604		1505.17	96.5612	404.014	257.954	404.014	379.719
602.646	23.4919		404.978	98.7442		404.978	197.752		404.978	99.1846		602.646	521.604		1506.13	96.5514	404.978	257.942	404.978	379.595
603.128	23.4912		405.942	98.721		405.942	197.206		405.942	99.0537		603.128	521.604		1507.1	96.5444	405.942	257.934	405.942	379.501
603.61	23.4907		406.906	98.7354		406.906	196.603		406.906	98.9383		603.61	521.604		1508.06	96.5401	406.906	257.93	406.906	379.434
604.092	23.4904		407.871	98.7854		407.871	195.943		407.871	98.8384		604.092	521.606		1509.03	96.5386	407.871	257.929	407.871	379.396
604.574	23.4903		408.835	98.8692		408.835	195.229		408.835	98.7537		604.574	521.607		1509.99	96.5398	408.835	257.932	408.835	379.384
605.057	23.4904		409.799	98.9847		409.799	194.463		409.799	98.684		605.057	521.61		1510.95	96.5437	409.799	257.939	409.799	379.4
605.539	23.4907		410.764	99.13		410.764	193.648		410.764	98.6289		605.539	521.613		1511.92	96.5502	410.764	257.949	410.764	379.441
606.021	23.4912		411.728	99.3029		411.728	192.786		411.728	98.5881		606.021	521.581		1512.88	96.5594	411.728	257.963	411.728	379.506
606.503	23.4919		412.692	99.4794		412.692	191.919		412.692	98.5559		606.503	521.51		1513.85	96.5713	412.692	257.98	412.692	379.586
606.985	23.4928		413.656	99.656		413.656	191.054		413.656	98.5313		606.985	521.441		1514.81	96.5856	413.656	258	413.656	379.678
607.467	23.4939		414.62	99.8295		414.62	190.196		414.62	98.5131		607.467	521.372		1515.78	96.6025	414.62	258.023	414.62	379.781
607.949	23.4951		415.585	99.9966		415.585	189.352		415.585	98.5004		607.949	521.305		1516.74	96.6218	415.585	258.049	415.585	379.894
608.431	23.4965		416.549	100.155		416.549	188.528		416.549	98.4918		608.431	521.239		1517.7	96.6436	416.549	258.077	416.549	380.014
608.913	23.4981		417.513	100.301		417.513	187.73		417.513	98.4863		608.913	521.175		1518.67	96.6676	417.513	258.107	417.513	380.141
609.396	23.4998		418.477	100.433		418.477	186.964		418.477	98.4826		609.396	521.112		1519.63	96.6938	418.477	258.138	418.477	380.273
609.878	23.5017		419.442	100.548		419.442	186.235		419.442	98.4793		609.878	521.05		1520.6	96.7223	419.442	258.17	419.442	380.407
610.36	23.5037		420.406	100.644		420.406	185.548		420.406	98.4754		610.36	520.99		1521.56	96.7528	420.406	258.203	420.406	380.542
610.842	23.5058		421.37	100.72		421.37	184.908		421.37	98.4693		610.842	520.931		1522.52	96.7852	421.37	258.235	421.37	380.676
611.324	23.5081		422.334	100.773		422.334	184.321		422.334	98.4599		611.324	520.873		1523.49	96.8196	422.334	258.266	422.334	380.805
611.806	23.5104		423.298	100.803		423.298	183.79		423.298	98.4457		611.806	520.816		1524.45	96.8558	423.298	258.295	423.298	380.927
612.288	23.5128		424.263	100.806		424.263	183.321		424.263	98.4255		612.288	520.759		1525.42	96.8937	424.263	258.322	424.263	381.04
612.77	23.5152		425.227	100.785		425.227	182.915		425.227	98.3981		612.77	520.704		1526.38	96.9332	425.227	258.346	425.227	381.142
613.253	23.5177		426.191	100.737		426.191	182.572		426.191	98.3625		613.253	520.649		1527.35	96.9742	426.191	258.367	426.191	381.229
613.735	23.5202		427.155	100.665		427.155	182.294		427.155	98.3176		613.735	520.594		1528.31	97.0166	427.155	258.383	427.155	381.302
614.217	23.5226		428.12	100.568		428.12	182.08		428.12	98.4244		614.217	520.54		1529.27	97.0603	428.12	258.395	428.12	381.357
614.699	23.525		429.084	100.446		429.084	181.929		429.084	98.657		614.699	520.486		1530.24	97.1052	429.084	258.401	429.084	381.393
615.181	23.5273		430.048	100.301		430.048	181.84		430.048	98.8771		615.181	520.433		1531.2	97.1513	430.048	258.401	430.048	381.409
615.663	23.5295		431.012	100.245		431.012	181.812		431.012	99.0837		615.663	520.379		1532.17	97.1983	431.012	258.395	431.012	381.403
616.145	23.5316		431.977	100.365		431.977	181.842		431.977	99.2759		616.145	520.326		1533.13	97.2462	431.977	258.382	431.977	381.375
616.627	23.5335		432.941	100.462		432.941	181.927		432.941	99.4529		616.627	520.272		1534.1	97.2948	432.941	258.361	432.941	381.325
617.109	23.5353		433.905	100.538		433.905	182.066		433.905	99.6139		617.109	520.218		1535.06	97.3442	433.905	258.339	433.905	381.263
617.592	23.5367		434.869	100.593		434.869	182.254		434.869	99.758		617.592	520.165		1536.02	97.3942	434.869	258.345	434.869	381.233
618.074	23.5377		435.834	100.628		435.834	182.489		435.834	99.8847		618.074	520.11		1536.99	97.4446	435.834	258.341	435.834	381.18
618.556	23.5384		436.798	100.642		436.798	182.767		436.798	99.9932		618.556	520.056		1537.95	97.4954	436.798	258.326	436.798	381.103
619.038	23.5389		437.762	100.637		437.762	183.084		437.762	100.083		619.038	520.002		1538.92	97.5466	437.762	258.299	437.762	381.003
619.52	23.539		438.726	100.614		438.726	183.436		438.726	100.154		619.52	519.947		1539.88	97.5979	438.726	258.261	438.726	380.879
620.002	23.5389		439.69	100.572		439.69	183.822		439.69	100.205		620.002	519.892		1540.85	97.6493	439.69	258.209	439.69	380.729
620.484	23.5384		440.655	100.511		440.655	184.236		440.655	100.236		620.484	519.836		1541.81	97.7008	440.655	258.144	440.655	380.555
620.966	23.5375		441.619	100.433		441.619	184.676		441.619	100.247		620.966	519.779		1542.77	97.7522	441.619	258.065	441.619	380.355
621.448	23.5363		442.583	100.338		442.583	185.139		442.583	100.238		621.448	519.722		1543.74	97.8035	442.583	257.97	442.583	380.13
621.931	23.5347		443.547	100.225		443.547	185.621		443.547	100.208		621.931	519.665		1544.7	97.8546	443.547	257.861	443.547	379.878
622.413	23.5327		444.512	100.095		444.512	186.121		444.512	100.157		622.413	519.607		1545.67	97.9054	444.512	257.735	444.512	379.601
622.895	23.5303		445.476	99.948		445.476	186.633		445.476	100.085		622.895	519.548		1546.63	97.9558	445.476	257.593	445.476	379.299
623.377	23.5276		446.44	99.7839		446.44	187.157		446.44	99.9923		623.377	519.49		1547.59	98.0058	446.44	257.433	446.44	379.186
623.859	23.5244		447.404	99.6027		447.404	187.689		447.404	99.8789		623.859	519.431		1548.56	98.0554	447.404	257.256	447.404	379.3
624.341	23.5209		448.369	99.4044		448.369	188.226		448.369	99.7448		624.341	519.372		1549.52	98.1043	448.369	257.061	448.369	379.388
624.823	23.517		449.333	99.1892		449.333	188.766		449.333	99.5903		624.823	519.313		1550.49	98.1527	449.333	256.848	449.333	379.452
625.305	23.5127		450.297	98.9568		450.297	189.308		450.297	99.4155		625.305	519.254		1551.45	98.2004	450.297	256.616	450.297	379.491
625.788	23.5082		451.261	98.7072		451.261	189.848		451.261	99.2208		625.788	519.196		1552.42	98.2474	451.261	256.364	451.261	379.507
626.27	23.5032		452.226	98.4406		452.226	190.385		452.226	99.0095		626.27	519.138		1553.38	98.2937	452.226	256.093	452.226	379.498
626.752	23.498		453.19	98.1568		453.19	190.919		453.19	98.8066		626.752	519.08		1554.34	98.3391	453.19	255.802	453.19	379.467
627.234	23.4926		454.154	97.856		454.154	191.446		454.154	98.5848		627.234	519.023		1555.31	98.3837	454.154	255.49	454.154	379.413
627.716	23.4868		455.118	97.5383		455.118	191.967		455.118	98.3445		627.716	518.966		1556.27	98.4274	455.118	255.159	455.118	379.337
628.198	23.4809		456.082	97.6889		456.082	192.48		456.082	98.0863		628.198	518.91		1557.24	98.4702	456.082	254.806	456.082	379.239
628.68	23.4748		457.047	97.8633		457.047	192.984		457.047	97.8107		628.68	518.854		1558.2	98.5121	457.047	254.434	457.047	379.119
629.162	23.4685		458.011	98.0188		458.011	193.478		458.011	97.5183		629.162	518.799		1559.17	98.5529	458.011	254.041	458.011	378.978
629.644	23.4621		458.975	98.1557		458.975	193.962		458.975	97.2097		629.644	518.744		1560.13	98.5928	458.975	253.628	458.975	378.815
630.127	23.4556		459.939	98.2741		459.939	194.436		459.939	96.8857		630.127	518.69		1561.09	98.6316	459.939	253.196	459.939	378.632
630.609	23.4491		460.904	98.3745		460.904	194.898		460.904	96.547		630.609	518.636		1562.06	98.6693	460.904	252.745	460.904	378.43
631.091	23.4426		461.868	98.4572		461.868	194.779		461.868	96.1942		631.091	518.582		1563.02	98.7059	461.868	252.276	461.868	378.209
631.573	23.4362		462.832	98.5227		462.832	194.566		462.832	95.8281		631.573	518.529		1563.99	98.7415	462.832	251.789	462.832	377.97
632.055	23.4298		463.796	98.5716		463.796	194.335		463.796	95.4495		632.055	518.477		1564.95	98.7759	463.796	251.285	463.796	377.715
632.537	23.4235		464.76	98.6044		464.76	194.086		464.76	95.0593		632.537	518.425		1565.92	98.8092	464.76	250.764	464.76	377.445
633.019	23.4174		465.725	98.6219		465.725	193.818		465.725	94.6582		633.019	518.375		1566.88	98.8413	465.725	250.228	465.725	377.16
633.501	23.4114		466.689	98.6248		466.689	193.532		466.689	94.2471		633.501	518.325		1567.84	98.8722	466.689	249.678	466.689	376.863
633.984	23.4057		467.653	98.6139		467.653	193.228		467.653	93.827		633.984	518.275		1568.81	98.902	467.653	249.115	467.653	376.554
634.466	23.4001		468.618	98.59		468.618	192.907		468.618	93.3985		634.466	518.227		1569.77	98.9306	468.618	248.54	468.618	376.234
634.948	23.3958		469.582	98.5538		469.582	192.568		469.582	92.9627		634.948	518.18		1570.74	98.9579	469.582	247.953	469.582	375.906
635.43	23.3934		470.546	98.5065		470.546	192.214		470.546	92.5204		635.43	518.133		1571.7	98.984	470.546	247.356	470.546	375.569
635.912	23.3912		471.51	98.4487		471.51	191.856		471.51	92.0726		635.912	518.088		1572.66	99.0089	471.51	246.751	471.51	375.227
636.394	23.3892		472.474	98.3816		472.474	191.484		472.474	91.62		636.394	518.042		1573.63	99.0326	472.474	246.138	472.474	374.878
636.876	23.3876		473.439	98.306		473.439	191.097		473.439	91.1637		636.876	517.998		1574.59	99.0551	473.439	245.519	473.439	374.526
637.358	23.3862		474.403	98.2229		474.403	190.697		474.403	90.7045		637.358	517.953		1575.56	99.0763	474.403	244.895	474.403	374.171
637.841	23.3852		475.367	98.1334		475.367	190.284		475.367	90.2432		637.841	517.909		1576.52	99.0963	475.367	244.267	475.367	373.814
638.323	23.3844		476.331	98.0382		476.331	189.86		476.331	89.7808		638.323	517.866		1577.49	99.115	476.331	243.637	476.331	373.457
638.805	23.3839		477.296	97.8669		477.296	189.425		477.296	89.3182		638.805	517.823		1578.45	99.1325	477.296	243.006	477.296	373.101
639.287	23.3836		478.26	97.6549		478.26	188.98		478.26	88.8561		639.287	517.781		1579.41	99.1488	478.26	242.375	478.26	372.747
639.769	23.3836		479.224	97.4403		479.224	188.527		479.224	88.3954		639.769	517.739		1580.38	99.1638	479.224	241.746	479.224	372.396
640.251	23.3838		480.188	97.2239		480.188	188.068		480.188	87.937		640.251	517.697		1581.34	99.1776	480.188	241.119	480.188	372.049
640.733	23.3842		481.152	97.0065		481.152	187.602		481.152	87.4815		640.733	517.657		1582.31	99.1901	481.152	240.497	481.152	371.708
641.215	23.3848		482.117	96.7889		482.117	187.132		482.117	87.0298		641.215	517.616		1583.27	99.2014	482.117	239.879	482.117	371.373
641.697	23.3855		483.081	96.5718		483.081	186.659		483.081	86.5826		641.697	517.577		1584.24	99.2115	483.081	239.268	483.081	371.046
642.179	23.3863		484.045	96.3557		484.045	186.184		484.045	86.1407		642.179	517.537		1585.2	99.2205	484.045	238.664	484.045	370.726
642.662	23.3872		485.009	96.1414		485.009	185.708		485.009	85.7046		642.662	517.499		1586.16	99.2281	485.009	238.068	485.009	370.415
643.144	23.3881		485.974	95.9295		485.974	185.233		485.974	85.2752		643.144	517.461		1587.13	99.2347	485.974	237.481	485.974	370.113
643.626	23.389		486.938	95.7203		486.938	184.759		486.938	84.8529		643.626	517.424		1588.09	99.24	486.938	236.904	486.938	369.82
644.108	23.3898		487.902	95.5144		487.902	184.288		487.902	84.4385		644.108	517.386		1589.06	99.2442	487.902	236.338	487.902	369.536
644.59	23.3906		488.866	95.3122		488.866	183.822		488.866	84.0323		644.59	517.35		1590.02	99.2472	488.866	235.783	488.866	369.263
645.072	23.3913		489.831	95.1142		489.831	183.36		489.831	83.6351		645.072	517.313		1590.99	99.2491	489.831	235.241	489.831	368.999
645.554	23.3919		490.795	94.9206		490.795	182.905		490.795	83.2472		645.554	517.276		1591.95	99.25	490.795	234.711	490.795	368.747
646.036	23.3924		491.759	94.7318		491.759	182.458		491.759	82.8691		646.036	517.24		1592.91	99.2497	491.759	234.195	491.759	368.505
646.519	23.3926		492.723	94.548		492.723	182.019		492.723	82.5012		646.519	517.203		1593.88	99.2483	492.723	233.692	492.723	368.273
647.001	23.3927		493.688	94.3695		493.688	181.589		493.688	82.1439		647.001	517.166		1594.84	99.2459	493.688	233.204	493.688	368.053
647.483	23.3926		494.652	94.1965		494.652	181.169		494.652	81.7975		647.483	517.129		1595.81	99.2424	494.652	232.73	494.652	367.842
647.965	23.3923		495.616	94.0292		495.616	180.761		495.616	81.4623		647.965	517.092		1596.77	99.2379	495.616	232.271	495.616	367.642
648.447	23.3917		496.58	93.8676		496.58	180.363		496.58	81.1387		648.447	517.055		1597.73	99.2325	496.58	231.828	496.58	367.451
648.929	23.3909		497.545	93.7119		497.545	179.978		497.545	80.8268		648.929	517.018		1598.7	99.2261	497.545	231.4	497.545	367.27
649.411	23.3898		498.509	93.5622		498.509	179.606		498.509	80.5268		649.411	516.981		1599.66	99.2187	498.509	230.987	498.509	367.099
649.893	23.3885		499.473	93.4185		499.473	179.246		499.473	80.2389		649.893	516.945		1600.63	99.2105	499.473	230.59	499.473	366.936
650.375	23.3869		500.437	93.2808		500.437	178.901		500.437	79.9632		650.375	516.908		1601.59	99.2013	500.437	230.209	500.437	366.783
650.858	23.385		501.401	93.149		501.401	178.569		501.401	79.6997		650.858	516.872		1602.56	99.1913	501.401	229.844	501.401	366.638
651.34	23.3829		502.366	93.0232		502.366	178.251		502.366	79.4487		651.34	516.836		1603.52	99.1805	502.366	229.495	502.366	366.502
651.822	23.3806		503.33	92.9034		503.33	177.948		503.33	79.21		651.822	516.799		1604.48	99.1688	503.33	229.161	503.33	366.375
652.304	23.3781		504.294	92.7894		504.294	177.659		504.294	78.9838		652.304	516.763		1605.45	99.1564	504.294	228.843	504.294	366.256
652.786	23.3753		505.258	92.6812		505.258	177.385		505.258	78.7699		652.786	516.726		1606.41	99.1432	505.258	228.54	505.258	366.146
653.268	23.3724		506.223	92.5786		506.223	177.125		506.223	78.5683		653.268	516.69		1607.38	99.1292	506.223	228.252	506.223	366.044
653.75	23.3693		507.187	92.4817		507.187	176.879		507.187	78.3789		653.75	516.653		1608.34	99.1145	507.187	227.98	507.187	365.949
654.232	23.3662		508.151	92.3902		508.151	176.649		508.151	78.2017		654.232	516.617		1609.31	99.0992	508.151	227.723	508.151	365.863
654.715	23.3629		509.115	92.3041		509.115	176.432		509.115	78.0364		654.715	516.58		1610.27	99.0831	509.115	227.48	509.115	365.784
655.197	23.3596		510.079	92.2232		510.079	176.23		510.079	77.8831		655.197	516.543		1611.23	99.0663	510.079	227.252	510.079	365.713
655.679	23.3563		511.044	92.1474		511.044	176.041		511.044	77.7414		655.679	516.507		1612.2	99.049	511.044	227.038	511.044	365.649
656.161	23.3531		512.008	92.0766		512.008	175.867		512.008	77.6113		656.161	516.471		1613.16	99.0309	512.008	226.837	512.008	365.592
656.643	23.3499		512.972	92.0106		512.972	175.705		512.972	77.4924		656.643	516.435		1614.13	99.0123	512.972	226.65	512.972	365.543
657.125	23.3467		513.937	91.9493		513.937	175.558		513.937	77.3847		657.125	516.399		1615.09	98.993	513.937	226.477	513.937	365.5
657.607	23.3437		514.901	91.8925		514.901	175.423		514.901	77.2879		657.607	516.363		1616.06	98.9732	514.901	226.316	514.901	365.465
658.089	23.3408		515.865	91.8401		515.865	175.301		515.865	77.2018		658.089	516.329		1617.02	98.9527	515.865	226.168	515.865	365.437
658.572	23.3381		516.829	91.7919		516.829	175.192		516.829	77.1261		658.572	516.294		1617.98	98.9729	516.829	226.032	516.829	365.415
659.054	23.3355		517.793	91.7479		517.793	175.094		517.793	77.0605		659.054	516.261		1618.95	99.0167	517.793	225.908	517.793	365.4
659.536	23.3332		518.758	91.7079		518.758	175.009		518.758	77.0049		659.536	516.227		1619.91	99.0599	518.758	225.795	518.758	365.391
660.018	23.3311		519.722	91.6717		519.722	174.936		519.722	76.959		660.018	516.195		1620.88	99.1026	519.722	225.694	519.722	365.389
660.5	23.3292		520.686	91.6393		520.686	174.873		520.686	76.9224		660.5	516.163		1621.84	99.1447	520.686	225.603	520.686	365.394
660.982	23.3276		521.65	91.6106		521.65	174.822		521.65	76.895		660.982	516.131		1622.8	99.1862	521.65	225.523	521.65	365.405
661.464	23.3263		522.615	91.5854		522.615	174.781		522.615	76.8765		661.464	516.101		1623.77	99.2271	522.615	225.453	522.615	365.423
661.946	23.3252		523.579	91.5637		523.579	174.751		523.579	76.8666		661.946	516.07		1624.73	99.2675	523.579	225.393	523.579	365.447
662.428	23.3245		524.543	91.5455		524.543	174.731		524.543	76.865		662.428	516.04		1625.7	99.3072	524.543	225.342	524.543	365.478
662.91	23.3241		525.507	91.5306		525.507	174.72		525.507	76.8715		662.91	516.011		1626.66	99.3462	525.507	225.3	525.507	365.514
663.393	23.3239		526.471	91.519		526.471	174.718		526.471	76.8859		663.393	515.983		1627.63	99.3846	526.471	225.268	526.471	365.557
663.875	23.3241		527.436	91.5107		527.436	174.726		527.436	76.9078		663.875	515.955		1628.59	99.4222	527.436	225.243	527.436	365.605
664.357	23.3245		528.4	91.5056		528.4	174.742		528.4	76.937		664.357	515.928		1629.55	99.4592	528.4	225.227	528.4	365.658
664.839	23.3252		529.364	91.5038		529.364	174.767		529.364	76.9732		664.839	515.902		1630.52	99.4954	529.364	225.219	529.364	365.717
665.321	23.3262		530.328	91.5053		530.328	174.799		530.328	77.0163		665.321	515.876		1631.48	99.5308	530.328	225.218	530.328	365.781
665.803	23.3274		531.293	91.5099		531.293	174.839		531.293	77.0659		665.803	515.852		1632.45	99.4653	531.293	225.225	531.293	365.851
666.285	23.3287		532.257	91.5178		532.257	174.887		532.257	77.1219		666.285	515.828		1633.41	99.459	532.257	225.238	532.257	365.925
666.768	23.3303		533.221	91.529		533.221	174.941		533.221	77.184		666.768	515.804		1634.38	99.218	533.221	225.259	533.221	366.005
667.25	23.332		534.185	91.5435		534.185	175.003		534.185	77.2519		667.25	515.781		1635.34	99.136	534.185	225.286	534.185	366.09
667.732	23.3337		535.15	91.5613		535.15	175.071		535.15	77.3256		667.732	515.759		1636.3	99.0245	535.15	225.319	535.15	366.179
668.214	23.3356		536.114	91.5825		536.114	175.145		536.114	77.4046		668.214	515.737		1637.27	99.0343	536.114	225.358	536.114	366.273
668.696	23.3375		537.078	91.607		537.078	175.225		537.078	77.489		668.696	515.716		1638.23	99.2431	537.078	225.402	537.078	366.372
669.178	23.3394		538.042	91.635		538.042	175.311		538.042	77.5783		669.178	515.695		1639.2	99.408	538.042	225.453	538.042	366.475
669.66	23.3413		539.006	91.6664		539.006	175.403		539.006	77.6725		669.66	515.675		1640.16	99.5073	539.006	225.508	539.006	366.582
670.142	23.3431		539.971	91.7012		539.971	175.5		539.971	77.7714		670.142	515.655		1641.13	99.6327	539.971	225.569	539.971	366.694
670.624	23.3448		540.935	91.7395		540.935	175.601		540.935	77.8747		670.624	515.636		1642.09	99.8568	540.935	225.634	540.935	366.809
671.106	23.3465		541.899	91.7812		541.899	175.708		541.899	77.9824		671.106	515.616		1643.05	99.8796	541.899	225.704	541.899	366.929
671.589	23.348		542.864	91.8265		542.864	175.82		542.864	78.0942		671.589	515.598		1644.02	99.9011	542.864	225.779	542.864	367.052
672.071	23.3493		543.828	91.8752		543.828	175.935		543.828	78.2099		672.071	515.579		1644.98	99.9213	543.828	225.857	543.828	367.18
672.553	23.3504		544.792	91.9274		544.792	176.055		544.792	78.3295		672.553	515.561		1645.95	99.9401	544.792	225.94	544.792	367.311
673.035	23.3513		545.756	91.983		545.756	176.18		545.756	78.4527		673.035	515.543		1646.91	99.9575	545.756	226.026	545.756	367.445
673.517	23.352		546.72	92.0419		546.72	176.308		546.72	78.5795		673.517	515.526		1647.88	99.9734	546.72	226.117	546.72	367.583
673.999	23.3524		547.685	92.1042		547.685	176.44		547.685	78.7095		673.999	515.509		1648.84	99.9879	547.685	226.21	547.685	367.724
674.481	23.3525		548.649	92.1698		548.649	176.576		548.649	78.8428		674.481	515.492		1649.8	100.001	548.649	226.307	548.649	367.869
674.963	23.3523		549.613	92.2386		549.613	176.715		549.613	78.9792		674.963	515.475		1650.77	100.012	549.613	226.408	549.613	368.016
675.446	23.3518		550.577	92.3105		550.577	176.858		550.577	79.1186		675.446	515.458		1651.73	100.022	550.577	226.511	550.577	368.167
675.928	23.3511		551.542	92.3855		551.542	177.004		551.542	79.2608		675.928	515.442		1652.7	100.03	551.542	226.617	551.542	368.321
676.41	23.35		552.506	92.4633		552.506	177.153		552.506	79.4057		676.41	515.426		1653.66	100.037	552.506	226.726	552.506	368.477
676.892	23.3486		553.47	92.544		553.47	177.306		553.47	79.5531		676.892	515.41		1654.62	100.042	553.47	226.837	553.47	368.637
677.374	23.3469		554.434	92.6273		554.434	177.461		554.434	79.703		677.374	515.394		1655.59	100.046	554.434	226.951	554.434	368.798
677.856	23.345		555.399	92.713		555.399	177.62		555.399	79.8553		677.856	515.378		1656.55	100.048	555.399	227.067	555.399	368.962
678.338	23.3427		556.363	92.8012		556.363	177.781		556.363	80.0098		678.338	515.363		1657.52	100.049	556.363	227.185	556.363	369.129
678.82	23.3402		557.327	92.8915		557.327	177.945		557.327	80.1664		678.82	515.348		1658.48	100.054	557.327	227.305	557.327	369.297
679.303	23.3375		558.291	92.9839		558.291	178.112		558.291	80.3251		679.303	515.333		1659.45	100.057	558.291	227.427	558.291	369.467
679.785	23.3346		559.255	93.0782		559.255	178.281		559.255	80.4856		679.785	515.318		1660.41	100.058	559.255	227.551	559.255	369.639
680.267	23.3314		560.22	93.1741		560.22	178.453		560.22	80.648		680.267	515.304		1661.37	100.058	560.22	227.676	560.22	369.812
680.749	23.3281		561.184	93.2715		561.184	178.626		561.184	80.8121		680.749	515.29		1662.34	100.056	561.184	227.803	561.184	369.987
681.231	23.3246		562.148	93.3703		562.148	178.802		562.148	80.9779		681.231	515.277		1663.3	100.053	562.148	227.931	562.148	370.163
681.713	23.321		563.112	93.4702		563.112	178.98		563.112	81.1452		681.713	515.264		1664.27	100.048	563.112	228.06	563.112	370.34
682.195	23.3173		564.077	93.5711		564.077	179.16		564.077	81.3139		682.195	515.251		1665.23	100.042	564.077	228.191	564.077	370.517
682.677	23.3135		565.041	93.6728		565.041	179.342		565.041	81.484		682.677	515.238		1666.2	100.034	565.041	228.322	565.041	370.696
683.159	23.3096		566.005	93.7751		566.005	179.525		566.005	81.6553		683.159	515.226		1667.16	100.025	566.005	228.455	566.005	370.875
683.641	23.3057		566.969	93.8779		566.969	179.71		566.969	81.8279		683.641	515.214		1668.12	100.015	566.969	228.588	566.969	371.054
684.124	23.3018		567.933	93.981		567.933	179.896		567.933	82.0015		684.124	515.203		1669.09	100.004	567.933	228.722	567.933	371.234
684.606	23.2979		568.898	94.0842		568.898	180.084		568.898	82.1762		684.606	515.191		1670.05	99.9908	568.898	228.857	568.898	371.414
685.088	23.294		569.862	94.1874		569.862	180.273		569.862	82.3518		685.088	515.18		1671.02	99.9769	569.862	228.992	569.862	371.593
685.57	23.2902		570.826	94.2904		570.826	180.463		570.826	82.5283		685.57	515.169		1671.98	99.9619	570.826	229.128	570.826	371.773
686.052	23.2865		571.79	94.3931		571.79	180.654		571.79	82.7056		686.052	515.158		1672.95	99.9458	571.79	229.264	571.79	371.952
686.534	23.2828		572.755	94.4954		572.755	180.845		572.755	82.8836		686.534	515.147		1673.91	99.9287	572.755	229.401	572.755	372.131
687.016	23.2793		573.719	94.5972		573.719	181.038		573.719	83.0623		687.016	515.136		1674.87	99.9108	573.719	229.537	573.719	372.31
687.499	23.2759		574.683	94.6982		574.683	181.231		574.683	83.2416		687.499	515.125		1675.84	99.892	574.683	229.674	574.683	372.487
687.981	23.2727		575.647	94.7986		575.647	181.425		575.647	83.4214		687.981	515.114		1676.8	99.8725	575.647	229.812	575.647	372.665
688.463	23.2696		576.612	94.898		576.612	181.62		576.612	83.6017		688.463	515.103		1677.77	99.8523	576.612	229.949	576.612	372.841
688.945	23.2666		577.576	94.9966		577.576	181.815		577.576	83.7824		688.945	515.091		1678.73	99.8315	577.576	230.086	577.576	373.017
689.427	23.2639		578.54	95.0941		578.54	182.01		578.54	83.9634		689.427	515.08		1679.69	99.8102	578.54	230.223	578.54	373.191
689.909	23.2612		579.504	95.1905		579.504	182.207		579.504	84.1448		689.909	515.068		1680.66	99.7884	579.504	230.36	579.504	373.365
690.391	23.2588		580.469	95.2858		580.469	182.403		580.469	84.3264		690.391	515.056		1681.62	99.7662	580.469	230.497	580.469	373.538
690.873	23.2565		581.433	95.3799		581.433	182.6		581.433	84.5082		690.873	515.044		1682.59	99.7437	581.433	230.634	581.433	373.711
691.355	23.2545		582.397	95.4727		582.397	182.798		582.397	84.6901		691.355	515.032		1683.55	99.721	582.397	230.771	582.397	373.882
691.837	23.2525		583.361	95.5644		583.361	182.996		583.361	84.8721		691.837	515.02		1684.52	99.6982	583.361	230.907	583.361	374.053
692.32	23.2508		584.326	95.6547		584.326	183.195		584.326	85.0543		692.32	515.007		1685.48	99.6753	584.326	231.044	584.326	374.223
692.802	23.2493		585.29	95.7437		585.29	183.394		585.29	85.2364		692.802	514.994		1686.44	99.6524	585.29	231.18	585.29	374.393
693.284	23.2479		586.254	95.8314		586.254	183.594		586.254	85.4184		693.284	514.981		1687.41	99.6295	586.254	231.315	586.254	374.562
693.766	23.2467		587.218	95.9177		587.218	183.794		587.218	85.6005		693.766	514.967		1688.37	99.6068	587.218	231.45	587.218	374.731
694.248	23.2456		588.182	96.0028		588.182	183.995		588.182	85.7824		694.248	514.953		1689.34	99.5843	588.182	231.585	588.182	374.899
694.73	23.2447		589.147	96.0865		589.147	184.197		589.147	85.9642		694.73	514.939		1690.3	99.562	589.147	231.72	589.147	375.067
695.212	23.244		590.111	96.1689		590.111	184.4		590.111	86.1458		695.212	514.924		1691.27	99.5401	590.111	231.854	590.111	375.235
695.694	23.2434		591.075	96.2501		591.075	184.603		591.075	86.3273		695.694	514.908		1692.23	99.5185	591.075	231.988	591.075	375.403
696.177	23.2428		592.039	96.33		592.039	184.808		592.039	86.5085		696.177	514.892		1693.19	99.4974	592.039	232.121	592.039	375.57
696.659	23.2425		593.004	96.4086		593.004	185.013		593.004	86.6895		696.659	514.876		1694.16	99.4767	593.004	232.254	593.004	375.737
697.141	23.2422		593.968	96.486		593.968	185.219		593.968	86.8702		697.141	514.86		1695.12	99.4566	593.968	232.386	593.968	375.905
697.623	23.242		594.932	96.5622		594.932	185.426		594.932	87.0506		697.623	514.843		1696.09	99.437	594.932	232.518	594.932	376.072
698.105	23.2419		595.896	96.6373		595.896	185.634		595.896	87.2308		698.105	514.826		1697.05	99.418	595.896	232.65	595.896	376.24
698.587	23.2419		596.861	96.7112		596.861	185.843		596.861	87.4106		698.587	514.809		1698.02	99.3996	596.861	232.781	596.861	376.407
699.069	23.2419		597.825	96.7841		597.825	186.053		597.825	87.59		699.069	514.793		1698.98	99.3819	597.825	232.912	597.825	376.575
699.551	23.242		598.789	96.856		598.789	186.264		598.789	87.7691		699.551	514.776		1699.94	99.3648	598.789	233.042	598.789	376.743
700.034	23.242		599.753	96.9268		599.753	186.476		599.753	87.9479		700.034	514.759		1700.91	99.3484	599.753	233.171	599.753	376.911
700.516	23.2422		600.717	96.9968		600.717	186.688		600.717	88.1263		700.516	514.743		1701.87	99.3327	600.717	233.301	600.717	377.079
700.998	23.2423		601.682	97.0658		601.682	186.901		601.682	88.3042		700.998	514.727		1702.84	99.3176	601.682	233.429	601.682	377.248
701.48	23.2424		602.646	97.134		602.646	187.116		602.646	88.4818		701.48	514.711		1703.8	99.3032	602.646	233.557	602.646	377.417
701.962	23.2426		603.61	97.2014		603.61	187.33		603.61	88.6591		701.962	514.696		1704.76	99.2895	603.61	233.685	603.61	377.586
702.444	23.2426		604.574	97.268		604.574	187.545		604.574	88.8359		702.444	514.68		1705.73	99.2764	604.574	233.812	604.574	377.755
702.926	23.2427		605.539	97.3339		605.539	187.761		605.539	89.0123		702.926	514.665		1706.69	99.2639	605.539	233.939	605.539	377.924
703.408	23.2428		606.503	97.3992		606.503	187.976		606.503	89.1884		703.408	514.65		1707.66	99.252	606.503	234.064	606.503	378.094
703.89	23.2428		607.467	97.4639		607.467	188.192		607.467	89.364		703.89	514.636		1708.62	99.2407	607.467	234.19	607.467	378.263
704.373	23.2427		608.431	97.528		608.431	188.408		608.431	89.5392		704.373	514.622		1709.59	99.2299	608.431	234.315	608.431	378.433
704.855	23.2426		609.396	97.5916		609.396	188.624		609.396	89.7141		704.855	514.608		1710.55	99.2196	609.396	234.439	609.396	378.602
705.337	23.2424		610.36	97.6547		610.36	188.839		610.36	89.8886		705.337	514.595		1711.51	99.2098	610.36	234.563	610.36	378.772
705.819	23.2421		611.324	97.7174		611.324	189.054		611.324	90.0627		705.819	514.582		1712.48	99.2003	611.324	234.686	611.324	378.941
706.301	23.2417		612.288	97.7796		612.288	189.269		612.288	90.2364		706.301	514.569		1713.44	99.1912	612.288	234.809	612.288	379.11
706.783	23.2413		613.253	97.8415		613.253	189.483		613.253	90.4098		706.783	514.557		1714.41	99.1824	613.253	234.931	613.253	379.279
707.265	23.2408		614.217	97.9031		614.217	189.696		614.217	90.5829		707.265	514.546		1715.37	99.1738	614.217	235.052	614.217	379.447
707.747	23.2402		615.181	97.9643		615.181	189.908		615.181	90.7556		707.747	514.535		1716.34	99.1654	615.181	235.173	615.181	379.616
708.23	23.2395		616.145	98.0253		616.145	190.119		616.145	90.928		708.23	514.525		1717.3	99.1571	616.145	235.293	616.145	379.784
708.712	23.2388		617.109	98.086		617.109	190.329		617.109	91.1002		708.712	514.515		1718.26	99.1488	617.109	235.413	617.109	379.951
709.194	23.2379		618.074	98.1463		618.074	190.538		618.074	91.272		709.194	514.506		1719.23	99.1405	618.074	235.532	618.074	380.057
709.676	23.2371		619.038	98.2065		619.038	190.746		619.038	91.4436		709.676	514.498		1720.19	99.1322	619.038	235.651	619.038	380.056
710.158	23.2362		620.002	98.2663		620.002	190.952		620.002	91.6149		710.158	514.49		1721.16	99.1236	620.002	235.769	620.002	380.054
710.64	23.2352		620.966	98.3258		620.966	191.157		620.966	91.786		710.64	514.482		1722.12	99.1149	620.966	235.886	620.966	380.052
711.122	23.2343		621.931	98.3851		621.931	191.36		621.931	91.9569		711.122	514.475		1723.09	99.1059	621.931	236.003	621.931	380.048
711.604	23.2333		622.895	98.444		622.895	191.562		622.895	92.1276		711.604	514.469		1724.05	99.0965	622.895	236.119	622.895	380.045
712.086	23.2323		623.859	98.5025		623.859	191.762		623.859	92.2981		712.086	514.462		1725.01	99.0867	623.859	236.235	623.859	380.04
712.568	23.2313		624.823	98.5606		624.823	191.961		624.823	92.4685		712.568	514.456		1725.98	99.0764	624.823	236.35	624.823	380.035
713.051	23.2304		625.788	98.6183		625.788	192.158		625.788	92.6388		713.051	514.451		1726.94	99.0656	625.788	236.464	625.788	380.029
713.533	23.2294		626.752	98.6754		626.752	192.354		626.752	92.8089		713.533	514.445		1727.91	99.0541	626.752	236.578	626.752	380.023
714.015	23.2285		627.716	98.732		627.716	192.548		627.716	92.979		714.015	514.44		1728.87	99.0421	627.716	236.692	627.716	380.017
714.497	23.2277		628.68	98.7878		628.68	192.742		628.68	93.149		714.497	514.436		1729.83	99.0293	628.68	236.805	628.68	380.01
714.979	23.2269		629.644	98.843		629.644	192.934		629.644	93.319		714.979	514.431		1730.8	99.0158	629.644	236.917	629.644	380.002
715.461	23.2263		630.609	98.8972		630.609	193.125		630.609	93.489		715.461	514.427		1731.76	99.0089	630.609	237.029	630.609	379.995
715.943	23.2257		631.573	98.9505		631.573	193.315		631.573	93.659		715.943	514.422		1732.73	99.0014	631.573	237.141	631.573	379.987
716.426	23.2253		632.537	99.0026		632.537	193.422		632.537	93.829		716.426	514.419		1733.69	98.993	632.537	237.252	632.537	379.979
716.908	23.225		633.501	99.0496		633.501	193.492		633.501	93.999		716.908	514.415		1734.66	98.9838	633.501	237.362	633.501	379.971
717.39	23.2248		634.466	99.0907		634.466	193.561		634.466	94.1692		717.39	514.412		1735.62	98.9737	634.466	237.472	634.466	379.963
717.872	23.2248		635.43	99.1303		635.43	193.629		635.43	94.3394		717.872	514.409		1736.58	98.9627	635.43	237.582	635.43	379.956
718.354	23.225		636.394	99.1681		636.394	193.697		636.394	94.5097		718.354	514.407		1737.55	98.9508	636.394	237.692	636.394	379.948
718.836	23.2253		637.358	99.2041		637.358	193.764		637.358	94.6802		718.836	514.405		1738.51	98.9379	637.358	237.801	637.358	379.94
719.318	23.2258		638.323	99.2381		638.323	193.831		638.323	94.8508		719.318	514.403		1739.48	98.9242	638.323	237.91	638.323	379.933
719.8	23.2266		639.287	99.2698		639.287	193.898		639.287	95.0216		719.8	514.402		1740.44	98.9095	639.287	238.018	639.287	379.926
720.282	23.2274		640.251	99.2991		640.251	193.964		640.251	95.1925		720.282	514.402		1741.41	98.894	640.251	238.126	640.251	379.919
720.764	23.2285		641.215	99.3259		641.215	194.031		641.215	95.3637		720.764	514.401		1742.37	98.8776	641.215	238.234	641.215	379.912
721.247	23.2298		642.179	99.3498		642.179	194.098		642.179	95.5351		721.247	514.402		1743.33	98.8603	642.179	238.342	642.179	379.906
721.729	23.2312		643.144	99.3249		643.144	194.166		643.144	95.7067		721.729	514.403		1744.3	98.8423	643.144	238.45	643.144	379.9
722.211	23.2329		644.108	99.2933		644.108	194.234		644.108	95.8786		722.211	514.404		1745.26	98.8234	644.108	238.558	644.108	379.894
722.693	23.2347		645.072	99.2584		645.072	194.302		645.072	96.0507		722.693	514.405		1746.23	98.8038	645.072	238.665	645.072	379.888
723.175	23.2367		646.036	99.2198		646.036	194.342		646.036	96.2231		723.175	514.407		1747.19	98.7835	646.036	238.773	646.036	379.883
723.657	23.2388		647.001	99.1775		647.001	194.373		647.001	96.3958		723.657	514.41		1748.16	98.7625	647.001	238.881	647.001	379.878
724.139	23.2412		647.965	99.1313		647.965	194.405		647.965	96.5687		724.139	514.412		1749.12	98.741	647.965	238.988	647.965	379.874
724.621	23.2437		648.929	99.081		648.929	194.438		648.929	96.742		724.621	514.415		1750.08	98.7188	648.929	239.096	648.929	379.869
725.104	23.2463		649.893	99.0264		649.893	194.471		649.893	96.9155		725.104	514.419		1751.05	98.6962	649.893	239.204	649.893	379.865
725.586	23.2491		650.858	98.9674		650.858	194.505		650.858	97.0894		725.586	514.423		1752.01	98.6732	650.858	239.312	650.858	379.862
726.068	23.252		651.822	98.9038		651.822	194.539		651.822	97.2635		726.068	514.427		1752.98	98.6498	651.822	239.42	651.822	379.858
726.55	23.2551		652.786	98.8356		652.786	194.574		652.786	97.438		726.55	514.431		1753.94	98.6261	652.786	239.529	652.786	379.855
727.032	23.2582		653.75	98.7626		653.75	194.609		653.75	97.6128		727.032	514.436		1754.9	98.6022	653.75	239.638	653.75	379.852
727.514	23.2614		654.715	98.6847		654.715	194.644		654.715	97.7879		727.514	514.441		1755.87	98.5782	654.715	239.748	654.715	379.849
727.996	23.2647		655.679	98.6021		655.679	194.68		655.679	97.9633		727.996	514.446		1756.83	98.5541	655.679	239.858	655.679	379.847
728.478	23.268		656.643	98.5145		656.643	194.716		656.643	98.139		728.478	514.452		1757.8	98.53	656.643	239.968	656.643	379.845
728.961	23.2714		657.607	98.4221		657.607	194.753		657.607	98.3106		728.961	514.458		1758.76	98.5059	657.607	240.079	657.607	379.843
729.443	23.2749		658.572	98.325		658.572	194.789		658.572	98.326		729.443	514.464		1759.73	98.482	658.572	240.19	658.572	379.841
729.925	23.2783		659.536	98.2232		659.536	194.825		659.536	98.3416		729.925	514.47		1760.69	98.4583	659.536	240.302	659.536	379.84
730.407	23.2818		660.5	98.1169		660.5	194.861		660.5	98.3574		730.407	514.477		1761.65	98.4349	660.5	240.415	660.5	379.839
730.889	23.2852		661.464	98.0062		661.464	194.896		661.464	98.3734		730.889	514.483		1762.62	98.4118	661.464	240.528	661.464	379.838
731.371	23.2886		662.428	97.8915		662.428	194.931		662.428	98.3895		731.371	514.489		1763.58	98.3892	662.428	240.643	662.428	379.837
731.853	23.292		663.393	97.773		663.393	194.965		663.393	98.4058		731.853	514.495		1764.55	98.3671	663.393	240.757	663.393	379.837
732.335	23.2954		664.357	97.6511		664.357	194.998		664.357	98.4223		732.335	514.501		1765.51	98.3455	664.357	240.873	664.357	379.838
732.817	23.2986		665.321	97.5261		665.321	195.03		665.321	98.4389		732.817	514.507		1766.48	98.3245	665.321	240.99	665.321	379.838
733.3	23.3019		666.285	97.3984		666.285	195.061		666.285	98.4556		733.3	514.513		1767.44	98.3043	666.285	241.107	666.285	379.839
733.782	23.305		667.25	97.2687		667.25	195.091		667.25	98.4724		733.782	514.519		1768.4	98.2848	667.25	241.226	667.25	379.84
734.264	23.308		668.214	97.1373		668.214	195.12		668.214	98.4893		734.264	514.525		1769.37	98.266	668.214	241.345	668.214	379.841
734.746	23.311		669.178	97.005		669.178	195.147		669.178	98.5063		734.746	514.531		1770.33	98.2482	669.178	241.465	669.178	379.842
735.228	23.3138		670.142	96.8722		670.142	195.172		670.142	98.5233		735.228	514.537		1771.3	98.2312	670.142	241.587	670.142	379.844
735.71	23.3166		671.106	96.7399		671.106	195.196		671.106	98.5405		735.71	514.543		1772.26	98.2152	671.106	241.709	671.106	379.846
736.192	23.3192		672.071	96.6085		672.071	195.219		672.071	98.5576		736.192	514.549		1773.23	98.2002	672.071	241.832	672.071	379.848
736.674	23.3217		673.035	96.4789		673.035	195.239		673.035	98.5748		736.674	514.555		1774.19	98.1862	673.035	241.957	673.035	379.851
737.157	23.3241		673.999	96.352		673.999	195.258		673.999	98.592		737.157	514.561		1775.15	98.1732	673.999	242.082	673.999	379.853
737.639	23.3264		674.963	96.2284		674.963	195.275		674.963	98.6091		737.639	514.568		1776.12	98.1613	674.963	242.209	674.963	379.856
738.121	23.3286		675.928	96.1091		675.928	195.291		675.928	98.6263		738.121	514.574		1777.08	98.1506	675.928	242.336	675.928	379.859
738.603	23.3306		676.892	95.9949		676.892	195.305		676.892	98.6435		738.603	514.581		1778.05	98.141	676.892	242.465	676.892	379.862
739.085	23.3326		677.856	95.8866		677.856	195.317		677.856	98.6606		739.085	514.588		1779.01	98.1325	677.856	242.594	677.856	379.865
739.567	23.3344		678.82	95.7851		678.82	195.327		678.82	98.6776		739.567	514.595		1779.97	98.1253	678.82	242.725	678.82	379.868
740.049	23.3362		679.785	95.6912		679.785	195.336		679.785	98.6946		740.049	514.602		1780.94	98.1192	679.785	242.856	679.785	379.871
740.531	23.3378		680.749	95.6058		680.749	195.343		680.749	98.7115		740.531	514.61		1781.9	98.1143	680.749	242.989	680.749	379.875
741.013	23.3394		681.713	95.5297		681.713	195.35		681.713	98.7283		741.013	514.618		1782.87	98.1106	681.713	243.123	681.713	379.878
741.495	23.341		682.677	95.4635		682.677	195.354		682.677	98.745		741.495	514.626		1783.83	98.1081	682.677	243.257	682.677	379.881
741.978	23.3424		683.641	95.4081		683.641	195.358		683.641	98.7616		741.978	514.635		1784.8	98.1068	683.641	243.393	683.641	379.885
742.46	23.3439		684.606	95.3641		684.606	195.361		684.606	98.7781		742.46	514.644		1785.76	98.1067	684.606	243.529	684.606	379.888
742.942	23.3453		685.57	95.3321		685.57	195.363		685.57	98.7945		742.942	514.653		1786.72	98.1077	685.57	243.667	685.57	379.891
743.424	23.3467		686.534	95.3125		686.534	195.364		686.534	98.8108		743.424	514.662		1787.69	98.11	686.534	243.805	686.534	379.894
743.906	23.3482		687.499	95.306		687.499	195.364		687.499	98.8269		743.906	514.672		1788.65	98.1134	687.499	243.944	687.499	379.897
744.388	23.3496		688.463	95.3129		688.463	195.364		688.463	98.8429		744.388	514.682		1789.62	98.118	688.463	244.084	688.463	379.899
744.87	23.3511		689.427	95.3333		689.427	195.364		689.427	98.8587		744.87	514.693		1790.58	98.1237	689.427	244.225	689.427	379.902
745.352	23.3527		690.391	95.3677		690.391	195.364		690.391	98.8744		745.352	514.704		1791.55	98.1306	690.391	244.366	690.391	379.904
745.835	23.3543		691.355	95.4159		691.355	195.364		691.355	98.89		745.835	514.715		1792.51	98.1385	691.355	244.508	691.355	379.907
746.317	23.3559		692.32	95.4781		692.32	195.363		692.32	98.9054		746.317	514.726		1793.47	98.1475	692.32	244.651	692.32	379.909
746.799	23.3577		693.284	95.5541		693.284	195.364		693.284	98.9206		746.799	514.737		1794.44	98.1576	693.284	244.795	693.284	379.911
747.281	23.3595		694.248	95.6437		694.248	195.364		694.248	98.9357		747.281	514.748		1795.4	98.1687	694.248	244.939	694.248	379.913
747.763	23.3615		695.212	95.7465		695.212	195.365		695.212	98.9507		747.763	514.759		1796.37	98.1808	695.212	245.084	695.212	379.915
748.245	23.3636		696.177	95.8622		696.177	195.367		696.177	98.9655		748.245	514.771		1797.33	98.1938	696.177	245.23	696.177	379.918
748.727	23.3657		697.141	95.9902		697.141	195.37		697.141	98.9802		748.727	514.782		1798.3	98.2078	697.141	245.375	697.141	379.92
749.209	23.368		698.105	96.1298		698.105	195.374		698.105	98.9948		749.209	514.794		1799.26	98.2228	698.105	245.522	698.105	379.923
749.692	23.3704		699.069	96.2803		699.069	195.378		699.069	99.0091		749.692	514.806		1800.22	98.2386	699.069	245.669	699.069	379.925
750.174	23.3729		700.034	96.4409		700.034	195.384		700.034	99.0234		750.174	514.818		1801.19	98.2553	700.034	245.816	700.034	379.928
750.656	23.3755		700.998	96.6106		700.998	195.391		700.998	99.0376		750.656	514.831		1802.15	98.2728	700.998	245.964	700.998	379.931
751.138	23.3782		701.962	96.7886		701.962	195.399		701.962	99.0516		751.138	514.843		1803.12	98.2911	701.962	246.112	701.962	379.935
751.62	23.381		702.926	96.9736		702.926	195.408		702.926	99.0655		751.62	514.855		1804.08	98.3102	702.926	246.26	702.926	379.938
752.102	23.3838		703.89	97.1647		703.89	195.419		703.89	99.0793		752.102	514.867		1805.05	98.33	703.89	246.409	703.89	379.942
752.584	23.3867		704.855	97.3607		704.855	195.431		704.855	99.093		752.584	514.879		1806.01	98.3506	704.855	246.557	704.855	379.946
753.066	23.3896		705.819	97.5603		705.819	195.444		705.819	99.1066		753.066	514.891		1806.97	98.3718	705.819	246.706	705.819	379.951
753.548	23.3925		706.783	97.7623		706.783	195.459		706.783	99.1201		753.548	514.903		1807.94	98.3937	706.783	246.856	706.783	379.956
754.031	23.3954		707.747	97.9656		707.747	195.475		707.747	99.1334		754.031	514.915		1808.9	98.4163	707.747	247.005	707.747	379.961
754.513	23.3982		708.712	98.1689		708.712	195.492		708.712	99.1467		754.513	514.927		1809.87	98.4394	708.712	247.154	708.712	379.967
754.995	23.401		709.676	98.3709		709.676	195.511		709.676	99.1599		754.995	514.939		1810.83	98.4631	709.676	247.304	709.676	379.973
755.477	23.4037		710.64	98.5705		710.64	195.53		710.64	99.173		755.477	514.95		1811.79	98.4874	710.64	247.453	710.64	379.98
755.959	23.4063		711.604	98.7665		711.604	195.552		711.604	99.1859		755.959	514.962		1812.76	98.5122	711.604	247.603	711.604	379.988
756.441	23.4087		712.568	98.9577		712.568	195.574		712.568	99.1988		756.441	514.974		1813.72	98.5375	712.568	247.752	712.568	379.996
756.923	23.4109		713.533	99.1432		713.533	195.597		713.533	99.2116		756.923	514.986		1814.69	98.5633	713.533	247.902	713.533	380.005
757.405	23.413		714.497	99.3218		714.497	195.622		714.497	99.2243		757.405	514.998		1815.65	98.5895	714.497	248.051	714.497	380.014
757.888	23.4149		715.461	99.4927		715.461	195.647		715.461	99.2369		757.888	515.01		1816.62	98.6162	715.461	248.2	715.461	380.025
758.37	23.4165		716.426	99.5785		716.426	195.674		716.426	99.2494		758.37	515.023		1817.58	98.6433	716.426	248.349	716.426	380.036
758.852	23.4179		717.39	99.6044		717.39	195.702		717.39	99.2618		758.852	515.036		1818.54	98.6708	717.39	248.497	717.39	380.047
759.334	23.419		718.354	99.6198		718.354	195.73		718.354	99.274		759.334	515.049		1819.51	98.6987	718.354	248.646	718.354	380.059
759.816	23.4198		719.318	99.6373		719.318	195.76		719.318	99.2862		759.816	515.063		1820.47	98.7269	719.318	248.794	719.318	380.072
760.298	23.4204		720.282	99.661		720.282	195.79		720.282	99.2982		760.298	515.076		1821.44	98.7555	720.282	248.941	720.282	380.086
760.78	23.4206		721.247	99.6732		721.247	195.82		721.247	99.3101		760.78	515.091		1822.4	98.7844	721.247	249.088	721.247	380.1
761.262	23.4205		722.211	99.6735		722.211	195.852		722.211	99.3219		761.262	515.105		1823.37	98.8137	722.211	249.235	722.211	380.115
761.744	23.4201		723.175	99.662		723.175	195.884		723.175	99.3335		761.744	515.12		1824.33	98.8432	723.175	249.381	723.175	380.13
762.227	23.4195		724.139	99.6388		724.139	195.868		724.139	99.3449		762.227	515.135		1825.29	98.873	724.139	249.527	724.139	380.146
762.709	23.4185		725.104	99.6038		725.104	195.838		725.104	99.3562		762.709	515.151		1826.26	98.9031	725.104	249.672	725.104	380.163
763.191	23.4172		726.068	99.5576		726.068	195.809		726.068	99.3673		763.191	515.167		1827.22	98.9334	726.068	249.817	726.068	380.18
763.673	23.4156		727.032	99.5004		727.032	195.781		727.032	99.3782		763.673	515.184		1828.19	98.964	727.032	249.96	727.032	380.197
764.155	23.4137		727.996	99.4326		727.996	195.752		727.996	99.3889		764.155	515.202		1829.15	98.9948	727.996	250.103	727.996	380.215
764.637	23.4116		728.961	99.355		728.961	195.725		728.961	99.3994		764.637	515.22		1830.12	99.0258	728.961	250.246	728.961	380.233
765.119	23.4092		729.925	99.268		729.925	195.698		729.925	99.4097		765.119	515.238		1831.08	99.057	729.925	250.387	729.925	380.251
765.601	23.4066		730.889	99.1726		730.889	195.671		730.889	99.4197		765.601	515.258		1832.04	99.0885	730.889	250.528	730.889	380.269
766.083	23.4038		731.853	99.0694		731.853	195.645		731.853	99.4295		766.083	515.278		1833.01	99.1201	731.853	250.668	731.853	380.288
766.566	23.4008		732.817	98.9594		732.817	195.618		732.817	99.4391		766.566	515.298		1833.97	99.1519	732.817	250.807	732.817	380.306
767.048	23.3977		733.782	98.8434		733.782	195.593		733.782	99.4483		767.048	515.319		1834.94	99.1839	733.782	250.945	733.782	380.325
767.53	23.3945		734.746	98.7224		734.746	195.567		734.746	99.4573		767.53	515.341		1835.9	99.2161	734.746	251.082	734.746	380.344
768.012	23.3914		735.71	98.5974		735.71	195.542		735.71	99.466		768.012	515.363		1836.86	99.2484	735.71	251.218	735.71	380.362
768.494	23.3901		736.674	98.4695		736.674	195.517		736.674	99.4744		768.494	515.386		1837.83	99.2808	736.674	251.353	736.674	380.38
768.976	23.3888		737.639	98.3396		737.639	195.493		737.639	99.4825		768.976	515.409		1838.79	99.3134	737.639	251.487	737.639	380.398
769.458	23.3874		738.603	98.2088		738.603	195.468		738.603	99.4903		769.458	515.433		1839.76	99.3462	738.603	251.62	738.603	380.415
769.94	23.3862		739.567	98.0781		739.567	195.444		739.567	99.4977		769.94	515.457		1840.72	99.379	739.567	251.752	739.567	380.431
770.423	23.3849		740.531	97.9485		740.531	195.42		740.531	99.5049		770.423	515.482		1841.69	99.412	740.531	251.883	740.531	380.447
770.905	23.3838		741.495	97.821		741.495	195.397		741.495	99.5116		770.905	515.507		1842.65	99.4451	741.495	252.012	741.495	380.463
771.387	23.3827		742.46	97.6966		742.46	195.373		742.46	99.5181		771.387	515.533		1843.61	99.4783	742.46	252.141	742.46	380.477
771.869	23.3818		743.424	97.5762		743.424	195.35		743.424	99.5242		771.869	515.559		1844.58	99.5116	743.424	252.268	743.424	380.491
772.351	23.381		744.388	97.4606		744.388	195.328		744.388	99.5299		772.351	515.585		1845.54	99.545	744.388	252.394	744.388	380.504
772.833	23.3803		745.352	97.3507		745.352	195.305		745.352	99.5352		772.833	515.611		1846.51	99.5784	745.352	252.519	745.352	380.515
773.315	23.3799		746.317	97.2472		746.317	195.283		746.317	99.5403		773.315	515.638		1847.47	99.612	746.317	252.643	746.317	380.526
773.797	23.3796		747.281	97.1508		747.281	195.262		747.281	99.5516		773.797	515.665		1848.44	99.6456	747.281	252.766	747.281	380.536
774.279	23.3796		748.245	97.0622		748.245	195.241		748.245	99.5641		774.279	515.692		1849.4	99.6793	748.245	252.887	748.245	380.545
774.762	23.3798		749.209	96.9819		749.209	195.22		749.209	99.5763		774.762	515.719		1850.36	99.7131	749.209	253.008	749.209	380.552
775.244	23.3802		750.174	96.9104		750.174	195.213		750.174	99.5881		775.244	515.746		1851.33	99.7469	750.174	253.127	750.174	380.559
775.726	23.3809		751.138	96.8481		751.138	195.214		751.138	99.5996		775.726	515.773		1852.29	99.7808	751.138	253.245	751.138	380.565
776.208	23.3818		752.102	96.7954		752.102	195.215		752.102	99.6107		776.208	515.8		1853.26	99.8147	752.102	253.362	752.102	380.569
776.69	23.383		753.066	96.7524		753.066	195.217		753.066	99.6214		776.69	515.827		1854.22	99.8487	753.066	253.478	753.066	380.573
777.172	23.3844		754.031	96.7195		754.031	195.22		754.031	99.6317		777.172	515.854		1855.19	99.8826	754.031	253.593	754.031	380.575
777.654	23.3861		754.995	96.6966		754.995	195.223		754.995	99.6417		777.654	515.881		1856.15	99.9167	754.995	253.707	754.995	380.576
778.136	23.3879		755.959	96.6838		755.959	195.226		755.959	99.6514		778.136	515.907		1857.11	99.9508	755.959	253.819	755.959	380.577
778.619	23.39		756.923	96.6812		756.923	195.23		756.923	99.6607		778.619	515.934		1858.08	99.9849	756.923	253.931	756.923	380.576
779.101	23.3924		757.888	96.6884		757.888	195.234		757.888	99.6697		779.101	515.961		1859.04	100.019	757.888	254.042	757.888	380.574
779.583	23.3949		758.852	96.7055		758.852	195.238		758.852	99.6784		779.583	515.988		1860.01	100.039	758.852	254.152	758.852	380.572
780.065	23.3976		759.816	96.7322		759.816	195.243		759.816	99.6867		780.065	516.015		1860.97	100.037	759.816	254.261	759.816	380.568
780.547	23.4004		760.78	96.7682		760.78	195.248		760.78	99.6948		780.547	516.041		1861.93	100.035	760.78	254.369	760.78	380.564
781.029	23.4034		761.744	96.813		761.744	195.254		761.744	99.7026		781.029	516.068		1862.9	100.033	761.744	254.477	761.744	380.559
781.511	23.4066		762.709	96.8664		762.709	195.259		762.709	99.71		781.511	516.095		1863.86	100.03	762.709	254.583	762.709	380.553
781.993	23.4098		763.673	96.9279		763.673	195.265		763.673	99.7172		781.993	516.121		1864.83	100.028	763.673	254.689	763.673	380.547
782.476	23.4132		764.637	96.997		764.637	195.271		764.637	99.7241		782.476	516.147		1865.79	100.026	764.637	254.794	764.637	380.539
782.958	23.4167		765.601	97.0732		765.601	195.276		765.601	99.7308		782.958	516.173		1866.76	100.024	765.601	254.899	765.601	380.531
783.44	23.4202		766.566	97.156		766.566	195.282		766.566	99.7372		783.44	516.199		1867.72	100.021	766.566	255.002	766.566	380.523
783.922	23.4238		767.53	97.2448		767.53	195.288		767.53	99.7433		783.922	516.225		1868.68	100.019	767.53	255.106	767.53	380.514
784.404	23.4273		768.494	97.339		768.494	195.293		768.494	99.7493		784.404	516.25		1869.65	100.016	768.494	255.208	768.494	380.505
784.886	23.431		769.458	97.4381		769.458	195.299		769.458	99.755		784.886	516.275		1870.61	100.014	769.458	255.31	769.458	380.495
785.368	23.4346		770.423	97.5414		770.423	195.304		770.423	99.7604		785.368	516.3		1871.58	100.011	770.423	255.411	770.423	380.484
785.85	23.4382		771.387	97.6483		771.387	195.308		771.387	99.7657		785.85	516.325		1872.54	100.009	771.387	255.512	771.387	380.473
786.332	23.4417		772.351	97.7582		772.351	195.312		772.351	99.7707		786.332	516.35		1873.51	100.006	772.351	255.612	772.351	380.462
786.814	23.4452		773.315	97.8706		773.315	195.316		773.315	99.7755		786.814	516.375		1874.47	100.003	773.315	255.712	773.315	380.45
787.297	23.4486		774.279	97.9847		774.279	195.319		774.279	99.7801		787.297	516.399		1875.43	100	774.279	255.812	774.279	380.438
787.779	23.4519		775.244	98.1002		775.244	195.321		775.244	99.7846		787.779	516.424		1876.4	99.9975	775.244	255.911	775.244	380.426
788.261	23.4551		776.208	98.2163		776.208	195.322		776.208	99.7888		788.261	516.448		1877.36	99.9946	776.208	256.009	776.208	380.413
788.743	23.4582		777.172	98.3325		777.172	195.323		777.172	99.7928		788.743	516.473		1878.33	99.9917	777.172	256.107	777.172	380.4
789.225	23.4612		778.136	98.4484		778.136	195.323		778.136	99.7966		789.225	516.497		1879.29	99.9888	778.136	256.204	778.136	380.386
789.707	23.464		779.101	98.5634		779.101	195.322		779.101	99.8002		789.707	516.52		1880.26	99.9858	779.101	256.301	779.101	380.372
790.189	23.4666		780.065	98.6771		780.065	195.32		780.065	99.8036		790.189	516.544		1881.22	99.9827	780.065	256.397	780.065	380.357
790.671	23.4692		781.029	98.7889		781.029	195.317		781.029	99.8068		790.671	516.567		1882.18	99.9797	781.029	256.493	781.029	380.343
791.154	23.4715		781.993	98.8986		781.993	195.314		781.993	99.8098		791.154	516.589		1883.15	99.9766	781.993	256.587	781.993	380.328
791.636	23.4737		782.958	99.0057		782.958	195.309		782.958	99.8126		791.636	516.611		1884.11	99.9734	782.958	256.681	782.958	380.312
792.118	23.4758		783.922	99.1099		783.922	195.303		783.922	99.8135		792.118	516.633		1885.08	99.9703	783.922	256.774	783.922	380.296
792.6	23.4777		784.886	99.2108		784.886	195.297		784.886	99.8132		792.6	516.654		1886.04	99.9671	784.886	256.866	784.886	380.28
793.082	23.4795		785.85	99.3081		785.85	195.29		785.85	99.8127		793.082	516.675		1887	99.9639	785.85	256.957	785.85	380.264
793.564	23.4811		786.814	99.4017		786.814	195.281		786.814	99.812		793.564	516.696		1887.97	99.9608	786.814	257.046	786.814	380.247
794.046	23.4826		787.779	99.4913		787.779	195.272		787.779	99.8111		794.046	516.717		1888.93	99.9576	787.779	257.135	787.779	380.23
794.528	23.484		788.743	99.5766		788.743	195.262		788.743	99.8099		794.528	516.737		1889.9	99.9544	788.743	257.221	788.743	380.213
795.01	23.4852		789.707	99.6575		789.707	195.252		789.707	99.8084		795.01	516.757		1890.86	99.9512	789.707	257.306	789.707	380.196
795.493	23.4863		790.671	99.734		790.671	195.24		790.671	99.8067		795.493	516.777		1891.83	99.948	790.671	257.389	790.671	380.178
795.975	23.4873		791.636	99.8058		791.636	195.228		791.636	99.8048		795.975	516.797		1892.79	99.9448	791.636	257.471	791.636	380.16
796.457	23.4882		792.6	99.8728		792.6	195.215		792.6	99.8025		796.457	516.817		1893.75	99.9417	792.6	257.55	792.6	380.141
796.939	23.489		793.564	99.9351		793.564	195.202		793.564	99.8		796.939	516.837		1894.72	99.9385	793.564	257.627	793.564	380.123
797.421	23.4897		794.528	99.9926		794.528	195.188		794.528	99.7972		797.421	516.856		1895.68	99.9354	794.528	257.701	794.528	380.104
797.903	23.4903		795.493	100.045		795.493	195.174		795.493	99.7941		797.903	516.875		1896.65	99.9323	795.493	257.773	795.493	380.085
798.385	23.4909		796.457	100.093		796.457	195.159		796.457	99.7907		798.385	516.895		1897.61	99.9293	796.457	257.841	796.457	380.087
798.867	23.4914		797.421	100.136		797.421	195.144		797.421	99.787		798.867	516.914		1898.58	99.9262	797.421	257.907	797.421	380.09
799.35	23.4919		798.385	100.174		798.385	195.128		798.385	99.7829		799.35	516.933		1899.54	99.9232	798.385	257.969	798.385	380.093
799.832	23.4923		799.35	100.208		799.35	195.113		799.35	99.7785		799.832	516.953		1900.5	99.9203	799.35	258.028	799.35	380.096
800.314	23.4928		800.314	100.237		800.314	195.097		800.314	99.7738		800.314	516.972		1901.47	99.9174	800.314	258.083	800.314	380.099
800.796	23.4932		801.278	100.261		801.278	195.081		801.278	99.7688		800.796	516.992		1902.43	99.9146	801.278	258.135	801.278	380.102
801.278	23.4936		802.242	100.281		802.242	195.065		802.242	99.7634		801.278	517.011		1903.4	99.9118	802.242	258.182	802.242	380.104
801.76	23.494		803.207	100.297		803.207	195.048		803.207	99.7576		801.76	517.032		1904.36	99.909	803.207	258.226	803.207	380.107
802.242	23.4945		804.171	100.308		804.171	195.032		804.171	99.7515		802.242	517.052		1905.33	99.9063	804.171	258.265	804.171	380.109
802.724	23.495		805.135	100.315		805.135	195.016		805.135	99.745		802.724	517.073		1906.29	99.9037	805.135	258.3	805.135	380.111
803.207	23.4955		806.099	100.318		806.099	195		806.099	99.7382		803.207	517.094		1907.25	99.9011	806.099	258.332	806.099	380.112
803.689	23.4961		807.063	100.318		807.063	194.984		807.063	99.731		803.689	517.116		1908.22	99.8986	807.063	258.358	807.063	380.114
804.171	23.4967		808.028	100.313		808.028	194.968		808.028	99.7234		804.171	517.138		1909.18	99.8961	808.028	258.381	808.028	380.115
804.653	23.4973		808.992	100.302		808.992	194.952		808.992	99.7154		804.653	517.161		1910.15	99.8937	808.992	258.399	808.992	380.115
805.135	23.498		809.956	100.288		809.956	194.936		809.956	99.7071		805.135	517.184		1911.11	99.8914	809.956	258.413	809.956	380.116
805.617	23.4988		810.92	100.27		810.92	194.92		810.92	99.6984		805.617	517.208		1912.08	99.8891	810.92	258.422	810.92	380.116
806.099	23.4996		811.885	100.25		811.885	194.904		811.885	99.6893		806.099	517.232		1913.04	99.8869	811.885	258.419	811.885	380.115
806.581	23.5004		812.849	100.226		812.849	194.889		812.849	99.6798		806.581	517.256		1914	99.8848	812.849	258.412	812.849	380.114
807.063	23.5013		813.813	100.2		813.813	194.873		813.813	99.6699		807.063	517.281		1914.97	99.8827	813.813	258.401	813.813	380.113
807.545	23.5023		814.777	100.171		814.777	194.858		814.777	99.6597		807.545	517.305		1915.93	99.8807	814.777	258.386	814.777	380.111
808.028	23.5033		815.741	100.14		815.741	194.843		815.741	99.6491		808.028	517.33		1916.9	99.8787	815.741	258.366	815.741	380.109
808.51	23.5044		816.706	100.106		816.706	194.828		816.706	99.6382		808.51	517.355		1917.86	99.8768	816.706	258.344	816.706	380.106
808.992	23.5055		817.67	100.07		817.67	194.813		817.67	99.6268		808.992	517.381		1918.82	99.875	817.67	258.317	817.67	380.103
809.474	23.5066		818.634	100.033		818.634	194.798		818.634	99.6152		809.474	517.406		1919.79	99.8732	818.634	258.287	818.634	380.099
809.956	23.5078		819.598	99.9932		819.598	194.783		819.598	99.6031		809.956	517.432		1920.75	99.8714	819.598	258.254	819.598	380.095
810.438	23.509		820.563	99.9521		820.563	194.768		820.563	99.5908		810.438	517.459		1921.72	99.8698	820.563	258.218	820.563	380.09
810.92	23.5103		821.527	99.9095		821.527	194.753		821.527	99.5781		810.92	517.485		1922.68	99.8681	821.527	258.179	821.527	380.084
811.403	23.5116		822.491	99.8657		822.491	194.738		822.491	99.5651		811.403	517.511		1923.65	99.8665	822.491	258.137	822.491	380.078
811.885	23.5129		823.455	99.8341		823.455	194.724		823.455	99.5518		811.885	517.538		1924.61	99.8649	823.455	258.093	823.455	380.071
812.367	23.5143		824.42	99.8328		824.42	194.709		824.42	99.5382		812.367	517.565		1925.57	99.8634	824.42	258.047	824.42	380.064
812.849	23.5157		825.384	99.8307		825.384	194.694		825.384	99.5244		812.849	517.592		1926.54	99.8619	825.384	257.999	825.384	380.056
813.331	23.5171		826.348	99.828		826.348	194.679		826.348	99.5102		813.331	517.619		1927.5	99.8604	826.348	257.949	826.348	380.047
813.813	23.5185		827.312	99.8248		827.312	194.664		827.312	99.4958		813.813	517.645		1928.47	99.859	827.312	257.897	827.312	380.038
814.295	23.5199		828.277	99.8213		828.277	194.65		828.277	99.4812		814.295	517.672		1929.43	99.8575	828.277	257.844	828.277	380.028
814.777	23.5214		829.241	99.8176		829.241	194.635		829.241	99.4664		814.777	517.699		1930.4	99.8561	829.241	257.79	829.241	380.017
815.259	23.5229		830.205	99.8138		830.205	194.621		830.205	99.4513		815.259	517.725		1931.36	99.8547	830.205	257.734	830.205	380.007
815.741	23.5244		831.169	99.8101		831.169	194.658		831.169	99.436		815.741	517.752		1932.32	99.8533	831.169	257.678	831.169	379.995
816.224	23.5259		832.134	99.8066		832.134	194.695		832.134	99.4206		816.224	517.779		1933.29	99.8518	832.134	257.621	832.134	379.984
816.706	23.5274		833.098	99.8034		833.098	194.731		833.098	99.405		816.706	517.805		1934.25	99.8504	833.098	257.563	833.098	379.972
817.188	23.5289		834.062	99.8006		834.062	194.767		834.062	99.3892		817.188	517.831		1935.22	99.849	834.062	257.505	834.062	379.959
817.67	23.5304		835.026	99.7983		835.026	194.803		835.026	99.3734		817.67	517.858		1936.18	99.8475	835.026	257.446	835.026	379.946
818.152	23.532		835.99	99.7966		835.99	194.838		835.99	99.3574		818.152	517.884		1937.14	99.846	835.99	257.388	835.99	379.933
818.634	23.5335		836.955	99.7956		836.955	194.873		836.955	99.3413		818.634	517.911		1938.11	99.8444	836.955	257.329	836.955	379.92
819.116	23.535		837.919	99.7953		837.919	194.908		837.919	99.3251		819.116	517.938		1939.07	99.8429	837.919	257.27	837.919	379.907
819.598	23.5365		838.883	99.7957		838.883	194.942		838.883	99.3089		819.598	517.965		1940.04	99.8412	838.883	257.212	838.883	379.893
820.081	23.5381		839.847	99.797		839.847	194.976		839.847	99.2927		820.081	517.992		1941	99.8396	839.847	257.154	839.847	379.879
820.563	23.5393		840.812	99.7991		840.812	195.009		840.812	99.2764		820.563	518.02		1941.97	99.8378	840.812	257.096	840.812	379.866
821.045	23.5405		841.776	99.802		841.776	195.042		841.776	99.2601		821.045	518.047		1942.93	99.836	841.776	257.038	841.776	379.852
821.527	23.5418		842.74	99.8058		842.74	195.074		842.74	99.2438		821.527	518.075		1943.89	99.8341	842.74	256.981	842.74	379.838
822.009	23.543		843.704	99.8104		843.704	195.106		843.704	99.2275		822.009	518.103		1944.86	99.8322	843.704	256.925	843.704	379.824
822.491	23.5442		844.668	99.8158		844.668	195.136		844.668	99.2113		822.491	518.131		1945.82	99.8302	844.668	256.869	844.668	379.809
822.973	23.5454		845.633	99.8219		845.633	195.167		845.633	99.1951		822.973	518.159		1946.79	99.8281	845.633	256.814	845.633	379.759
823.455	23.5465		846.597	99.8287		846.597	195.197		846.597	99.179		823.455	518.187		1947.75	99.8259	846.597	256.759	846.597	379.71
823.938	23.5477		847.561	99.8362		847.561	195.226		847.561	99.1629		823.938	518.216		1948.72	99.8236	847.561	256.706	847.561	379.66
824.42	23.5488		848.525	99.8441		848.525	195.254		848.525	99.1469		824.42	518.244		1949.68	99.8212	848.525	256.653	848.525	379.611
824.902	23.5499		849.49	99.8526		849.49	195.282		849.49	99.1311		824.902	518.273		1950.64	99.8187	849.49	256.6	849.49	379.562
825.384	23.5509		850.454	99.8614		850.454	195.309		850.454	99.1153		825.384	518.301		1951.61	99.816	850.454	256.549	850.454	379.513
825.866	23.5519		851.418	99.8704		851.418	195.335		851.418	99.0996		825.866	518.329		1952.57	99.8133	851.418	256.498	851.418	379.465
826.348	23.5529		852.382	99.8796		852.382	195.361		852.382	99.0841		826.348	518.358		1953.54	99.8105	852.382	256.448	852.382	379.417
826.83	23.5538		853.347	99.8887		853.347	195.386		853.347	99.0687		826.83	518.386		1954.5	99.8075	853.347	256.4	853.347	379.369
827.312	23.5546		854.311	99.8978		854.311	195.411		854.311	99.0534		827.312	518.414		1955.47	99.8044	854.311	256.351	854.311	379.322
827.794	23.5553		855.275	99.9066		855.275	195.435		855.275	99.0383		827.794	518.442		1956.43	99.8012	855.275	256.304	855.275	379.275
828.277	23.556		856.239	99.915		856.239	195.459		856.239	99.0233		828.277	518.47		1957.39	99.7979	856.239	256.258	856.239	379.229
828.759	23.5566		857.204	99.923		857.204	195.482		857.204	99.0084		828.759	518.498		1958.36	99.7944	857.204	256.212	857.204	379.183
829.241	23.5571		858.168	99.9302		858.168	195.504		858.168	98.9937		829.241	518.526		1959.32	99.7909	858.168	256.168	858.168	379.137
829.723	23.5575		859.132	99.9367		859.132	195.526		859.132	98.9791		829.723	518.554		1960.29	99.7872	859.132	256.124	859.132	379.092
830.205	23.5578		860.096	99.9422		860.096	195.548		860.096	98.9647		830.205	518.582		1961.25	99.7833	860.096	256.081	860.096	379.047
830.687	23.558		861.061	99.9467		861.061	195.569		861.061	98.9503		830.687	518.609		1962.22	99.7794	861.061	256.039	861.061	379.003
831.169	23.5581		862.025	99.9501		862.025	195.59		862.025	98.9361		831.169	518.636		1963.18	99.7754	862.025	255.997	862.025	378.959
831.651	23.5581		862.989	99.9521		862.989	195.61		862.989	98.9221		831.651	518.664		1964.14	99.7712	862.989	255.957	862.989	378.915
832.134	23.5581		863.953	99.9527		863.953	195.63		863.953	98.9081		832.134	518.69		1965.11	99.7669	863.953	255.917	863.953	378.872
832.616	23.5579		864.917	99.9518		864.917	195.65		864.917	98.8943		832.616	518.717		1966.07	99.7625	864.917	255.877	864.917	378.829
833.098	23.5577		865.882	99.9493		865.882	195.669		865.882	98.8806		833.098	518.744		1967.04	99.758	865.882	255.839	865.882	378.787
833.58	23.5573		866.846	99.9452		866.846	195.689		866.846	98.8669		833.58	518.77		1968	99.7534	866.846	255.801	866.846	378.745
834.062	23.5568		867.81	99.9393		867.81	195.708		867.81	98.8533		834.062	518.796		1968.96	99.7488	867.81	255.763	867.81	378.704
834.544	23.5563		868.774	99.9316		868.774	195.727		868.774	98.8398		834.544	518.821		1969.93	99.744	868.774	255.726	868.774	378.663
835.026	23.5556		869.739	99.9221		869.739	195.746		869.739	98.8263		835.026	518.847		1970.89	99.7392	869.739	255.69	869.739	378.623
835.508	23.5548		870.703	99.9107		870.703	195.764		870.703	98.8127		835.508	518.872		1971.86	99.7342	870.703	255.654	870.703	378.583
835.99	23.5539		871.667	99.8974		871.667	195.783		871.667	98.7992		835.99	518.897		1972.82	99.7293	871.667	255.619	871.667	378.543
836.472	23.5529		872.631	99.8822		872.631	195.801		872.631	98.7856		836.472	518.922		1973.79	99.7242	872.631	255.583	872.631	378.504
836.955	23.5519		873.596	99.8652		873.596	195.819		873.596	98.7721		836.955	518.946		1974.75	99.7192	873.596	255.549	873.596	378.465
837.437	23.5507		874.56	99.8464		874.56	195.837		874.56	98.7586		837.437	518.971		1975.71	99.714	874.56	255.514	874.56	378.427
837.919	23.5494		875.524	99.8257		875.524	195.855		875.524	98.745		837.919	518.995		1976.68	99.7089	875.524	255.48	875.524	378.389
838.401	23.5481		876.488	99.8034		876.488	195.872		876.488	98.7314		838.401	519.02		1977.64	99.7037	876.488	255.446	876.488	378.351
838.883	23.5466		877.452	99.7794		877.452	195.889		877.452	98.7177		838.883	519.045		1978.61	99.6985	877.452	255.412	877.452	378.314
839.365	23.5451		878.417	99.7539		878.417	195.907		878.417	98.704		839.365	519.069		1979.57	99.6934	878.417	255.378	878.417	378.277
839.847	23.5435		879.381	99.7269		879.381	195.923		879.381	98.6902		839.847	519.094		1980.54	99.6882	879.381	255.344	879.381	378.24
840.33	23.5418		880.345	99.6986		880.345	195.94		880.345	98.6762		840.33	519.119		1981.5	99.683	880.345	255.311	880.345	378.203
840.812	23.5401		881.309	99.6692		881.309	195.956		881.309	98.6622		840.812	519.144		1982.46	99.6779	881.309	255.277	881.309	378.167
841.294	23.5384		882.274	99.6386		882.274	195.972		882.274	98.648		841.294	519.169		1983.43	99.6728	882.274	255.243	882.274	378.131
841.776	23.5365		883.238	99.6073		883.238	195.987		883.238	98.6337		841.776	519.194		1984.39	99.6677	883.238	255.21	883.238	378.095
842.258	23.5346		884.202	99.5752		884.202	196.002		884.202	98.6193		842.258	519.218		1985.36	99.6627	884.202	255.176	884.202	378.059
842.74	23.5327		885.166	99.5426		885.166	196.016		885.166	98.6046		842.74	519.243		1986.32	99.6578	885.166	255.142	885.166	378.023
843.222	23.5307		886.131	99.5096		886.131	196.03		886.131	98.5898		843.222	519.268		1987.29	99.6529	886.131	255.108	886.131	377.987
843.704	23.5286		887.095	99.4765		887.095	196.042		887.095	98.5748		843.704	519.292		1988.25	99.6481	887.095	255.074	887.095	377.951
844.186	23.5265		888.059	99.4435		888.059	196.055		888.059	98.5596		844.186	519.317		1989.21	99.6434	888.059	255.04	888.059	377.915
844.668	23.5244		889.023	99.4107		889.023	196.066		889.023	98.5442		844.668	519.341		1990.18	99.6388	889.023	255.006	889.023	377.878
845.151	23.5222		889.987	99.3783		889.987	196.077		889.987	98.5285		845.151	519.366		1991.14	99.6343	889.987	254.971	889.987	377.842
845.633	23.52		890.952	99.3467		890.952	196.086		890.952	98.5126		845.633	519.39		1992.11	99.6298	890.952	254.936	890.952	377.804
846.115	23.5178		891.916	99.3158		891.916	196.095		891.916	98.4965		846.115	519.415		1993.07	99.6255	891.916	254.901	891.916	377.767
846.597	23.5156		892.88	99.286		892.88	196.103		892.88	98.4801		846.597	519.44		1994.03	99.6214	892.88	254.866	892.88	377.728
847.079	23.5133		893.844	99.2575		893.844	196.112		893.844	98.4635		847.079	519.465		1995	99.6173	893.844	254.831	893.844	377.689
847.561	23.5111		894.809	99.2304		894.809	196.134		894.809	98.4467		847.561	519.49		1995.96	99.6133	894.809	254.796	894.809	377.65
848.043	23.5089		895.773	99.2049		895.773	196.154		895.773	98.4295		848.043	519.515		1996.93	99.6095	895.773	254.76	895.773	377.61
848.525	23.5067		896.737	99.1812		896.737	196.173		896.737	98.4121		848.525	519.541		1997.89	99.6058	896.737	254.724	896.737	377.569
849.008	23.5045		897.701	99.1594		897.701	196.191		897.701	98.3945		849.008	519.567		1998.86	99.6022	897.701	254.688	897.701	377.527
849.49	23.5023		898.666	99.1396		898.666	196.208		898.666	98.3765		849.49	519.593		1999.82	99.5988	898.666	254.652	898.666	377.484
849.972	23.5002		899.63	99.1221		899.63	196.224		899.63	98.3584		849.972	519.619		2000.78	99.5955	899.63	254.615	899.63	377.441
850.454	23.4982		900.594	99.1068		900.594	196.238		900.594	98.3399		850.454	519.646				900.594	254.579	900.594	377.396
850.936	23.4962		901.558	99.0939		901.558	196.252		901.558	98.3212		850.936	519.672				901.558	254.542	901.558	377.351
851.418	23.4943		902.523	99.0836		902.523	196.264		902.523	98.3022		851.418	519.699				902.523	254.505	902.523	377.305
851.9	23.4924		903.487	99.0757		903.487	196.275		903.487	98.283		851.9	519.726				903.487	254.469	903.487	377.257
852.382	23.4907		904.451	99.0705		904.451	196.284		904.451	98.2635		852.382	519.753				904.451	254.432	904.451	377.209
852.865	23.489		905.415	99.0678		905.415	196.293		905.415	98.2437		852.865	519.78				905.415	254.394	905.415	377.16
853.347	23.4873		906.38	99.0677		906.38	196.301		906.38	98.2237		853.347	519.807				906.38	254.357	906.38	377.109
853.829	23.4858		907.344	99.0702		907.344	196.307		907.344	98.2035		853.829	519.835				907.344	254.32	907.344	377.058
854.311	23.4844		908.308	99.0753		908.308	196.313		908.308	98.183		854.311	519.862				908.308	254.283	908.308	377.006
854.793	23.4831		909.272	99.0828		909.272	196.317		909.272	98.1624		854.793	519.891				909.272	254.245	909.272	376.953
855.275	23.4819		910.236	99.0927		910.236	196.321		910.236	98.1415		855.275	519.919				910.236	254.208	910.236	376.899
855.757	23.4808		911.201	99.105		911.201	196.323		911.201	98.1204		855.757	519.948				911.201	254.171	911.201	376.845
856.239	23.4798		912.165	99.1194		912.165	196.325		912.165	98.0991		856.239	519.978				912.165	254.133	912.165	376.79
856.721	23.4789		913.129	99.1359		913.129	196.327		913.129	98.0776		856.721	520.007				913.129	254.096	913.129	376.734
857.204	23.4782		914.093	99.1543		914.093	196.327		914.093	98.056		857.204	520.037				914.093	254.059	914.093	376.678
857.686	23.4775		915.058	99.1744		915.058	196.327		915.058	98.0342		857.686	520.068				915.058	254.021	915.058	376.621
858.168	23.477		916.022	99.1962		916.022	196.327		916.022	98.0122		858.168	520.098				916.022	253.984	916.022	376.564
858.65	23.4765		916.986	99.2194		916.986	196.326		916.986	97.9901		858.65	520.129				916.986	253.947	916.986	376.506
859.132	23.4762		917.95	99.2437		917.95	196.325		917.95	97.9679		859.132	520.159				917.95	253.909	917.95	376.448
859.614	23.476		918.914	99.2692		918.914	196.324		918.914	97.9456		859.614	520.19				918.914	253.872	918.914	376.39
860.096	23.4758		919.879	99.2954		919.879	196.322		919.879	97.9232		860.096	520.221				919.879	253.835	919.879	376.332
860.578	23.4758		920.843	99.3223		920.843	196.321		920.843	97.9007		860.578	520.252				920.843	253.798	920.843	376.274
861.061	23.4758		921.807	99.3496		921.807	196.319		921.807	97.8782		861.061	520.282				921.807	253.761	921.807	376.215
861.543	23.4759		922.771	99.3771		922.771	196.318		922.771	97.8556		861.543	520.313				922.771	253.724	922.771	376.157
862.025	23.476		923.736	99.4047		923.736	196.317		923.736	97.8329		862.025	520.344				923.736	253.688	923.736	376.099
862.507	23.4763		924.7	99.4321		924.7	196.316		924.7	97.8103		862.507	520.374				924.7	253.651	924.7	376.041
862.989	23.4766		925.664	99.4591		925.664	196.315		925.664	97.7877		862.989	520.405				925.664	253.614	925.664	375.983
863.471	23.4769		926.628	99.4856		926.628	196.315		926.628	97.7651		863.471	520.436				926.628	253.578	926.628	375.925
863.953	23.4773		927.593	99.5113		927.593	196.316		927.593	97.7425		863.953	520.466				927.593	253.541	927.593	375.868
864.435	23.4777		928.557	99.5362		928.557	196.316		928.557	97.7199		864.435	520.497				928.557	253.505	928.557	375.811
864.917	23.4782		929.521	99.56		929.521	196.318		929.521	97.6975		864.917	520.528				929.521	253.469	929.521	375.755
865.399	23.4787		930.485	99.5826		930.485	196.32		930.485	97.6751		865.399	520.558				930.485	253.433	930.485	375.699
865.882	23.4793		931.449	99.6039		931.449	196.322		931.449	97.6528		865.882	520.588				931.449	253.397	931.449	375.643
866.364	23.4799		932.414	99.6238		932.414	196.325		932.414	97.6307		866.364	520.619				932.414	253.361	932.414	375.588
866.846	23.4806		933.378	99.6421		933.378	196.328		933.378	97.6087		866.846	520.648				933.378	253.326	933.378	375.534
867.328	23.4813		934.342	99.6589		934.342	196.332		934.342	97.5868		867.328	520.678				934.342	253.29	934.342	375.48
867.81	23.482		935.307	99.6739		935.307	196.337		935.307	97.5652		867.81	520.707				935.307	253.255	935.307	375.426
868.292	23.4828		936.271	99.6872		936.271	196.342		936.271	97.5437		868.292	520.736				936.271	253.22	936.271	375.374
868.774	23.4836		937.235	99.6987		937.235	196.347		937.235	97.5225		868.774	520.765				937.235	253.186	937.235	375.322
869.256	23.4844		938.199	99.7085		938.199	196.353		938.199	97.5014		869.256	520.793				938.199	253.151	938.199	375.27
869.739	23.4852		939.163	99.7164		939.163	196.359		939.163	97.4807		869.739	520.822				939.163	253.117	939.163	375.22
870.221	23.486		940.128	99.7224		940.128	196.365		940.128	97.4602		870.221	520.85				940.128	253.083	940.128	375.17
870.703	23.4869		941.092	99.7267		941.092	196.372		941.092	97.44		870.703	520.878				941.092	253.049	941.092	375.121
871.185	23.4878		942.056	99.7293		942.056	196.379		942.056	97.4201		871.185	520.906				942.056	253.016	942.056	375.072
871.667	23.4886		943.02	99.7301		943.02	196.386		943.02	97.4005		871.667	520.934				943.02	252.983	943.02	375.024
872.149	23.4895		943.985	99.7292		943.985	196.393		943.985	97.3813		872.149	520.962				943.985	252.95	943.985	374.978
872.631	23.4904		944.949	99.7267		944.949	196.4		944.949	97.3624		872.631	520.989				944.949	252.918	944.949	374.932
873.113	23.4913		945.913	99.7226		945.913	196.407		945.913	97.3439		873.113	521.017				945.913	252.886	945.913	374.887
873.596	23.4922		946.877	99.7171		946.877	196.413		946.877	97.3259		873.596	521.044				946.877	252.855	946.877	374.843
874.078	23.4931		947.841	99.7102		947.841	196.42		947.841	97.3082		874.078	521.072				947.841	252.824	947.841	374.8
874.56	23.494		948.806	99.702		948.806	196.426		948.806	97.2909		874.56	521.099				948.806	252.794	948.806	374.757
875.042	23.4949		949.77	99.6926		949.77	196.432		949.77	97.2741		875.042	521.127				949.77	252.764	949.77	374.716
875.524	23.4958		950.734	99.6821		950.734	196.437		950.734	97.2578		875.524	521.154				950.734	252.735	950.734	374.676
876.006	23.4966		951.698	99.6706		951.698	196.442		951.698	97.242		876.006	521.181				951.698	252.706	951.698	374.637
876.488	23.4974		952.663	99.6581		952.663	196.446		952.663	97.2266		876.488	521.209				952.663	252.679	952.663	374.599
876.97	23.4981		953.627	99.6448		953.627	196.45		953.627	97.2118		876.97	521.236				953.627	252.651	953.627	374.562
877.452	23.4988		954.591	99.6308		954.591	196.454		954.591	97.1975		877.452	521.263				954.591	252.625	954.591	374.526
877.935	23.4994		955.555	99.5958		955.555	196.456		955.555	97.1837		877.935	521.29				955.555	252.599	955.555	374.491
878.417	23.5		956.52	99.5435		956.52	196.459		956.52	97.1705		878.417	521.318				956.52	252.574	956.52	374.457
878.899	23.5005		957.484	99.4908		957.484	196.461		957.484	97.1578		878.899	521.345				957.484	252.55	957.484	374.424
879.381	23.5009		958.448	99.4377		958.448	196.462		958.448	97.1458		879.381	521.372				958.448	252.527	958.448	374.392
879.863	23.5013		959.412	99.3844		959.412	196.463		959.412	97.1343		879.863	521.399				959.412	252.504	959.412	374.362
880.345	23.5015		960.376	99.3308		960.376	196.463		960.376	97.1235		880.345	521.426				960.376	252.483	960.376	374.332
880.827	23.5017		961.341	99.2771		961.341	196.463		961.341	97.1133		880.827	521.453				961.341	252.463	961.341	374.303
881.309	23.5018		962.305	99.2232		962.305	196.463		962.305	97.1037		881.309	521.48				962.305	252.443	962.305	374.276
881.792	23.5019		963.269	99.1693		963.269	196.462		963.269	97.0948		881.792	521.507				963.269	252.425	963.269	374.249
882.274	23.5018		964.234	99.1154		964.234	196.461		964.234	97.0865		882.274	521.533				964.234	252.408	964.234	374.223
882.756	23.5017		965.198	99.0615		965.198	196.46		965.198	97.079		882.756	521.56				965.198	252.392	965.198	374.198
883.238	23.5016		966.162	99.0077		966.162	196.458		966.162	97.0721		883.238	521.586				966.162	252.377	966.162	374.174
883.72	23.5014		967.126	98.9538		967.126	196.457		967.126	97.0659		883.72	521.612				967.126	252.364	967.126	374.151
884.202	23.5011		968.09	98.9001		968.09	196.455		968.09	97.0605		884.202	521.638				968.09	252.352	968.09	374.128
884.684	23.5008		969.055	98.8464		969.055	196.454		969.055	97.0557		884.684	521.664				969.055	252.341	969.055	374.107
885.166	23.5004		970.019	98.7927		970.019	196.453		970.019	97.0517		885.166	521.689				970.019	252.332	970.019	374.085
885.648	23.5001		970.983	98.739		970.983	196.452		970.983	97.0485		885.648	521.714				970.983	252.325	970.983	374.065
886.131	23.4997		971.947	98.6854		971.947	196.451		971.947	97.046		886.131	521.739				971.947	252.318	971.947	374.044
886.613	23.4993		972.912	98.6316		972.912	196.45		972.912	97.0443		886.613	521.763				972.912	252.314	972.912	374.025
887.095	23.4989		973.876	98.5778		973.876	196.446		973.876	97.0433		887.095	521.787				973.876	252.311	973.876	374.006
887.577	23.4986		974.84	98.5239		974.84	196.434		974.84	97.0432		887.577	521.81				974.84	252.31	974.84	373.987
888.059	23.4982		975.804	98.4697		975.804	196.422		975.804	97.0438		888.059	521.833				975.804	252.311	975.804	373.969
888.541	23.4979		976.769	98.4153		976.769	196.411		976.769	97.0453		888.541	521.855				976.769	252.314	976.769	373.951
889.023	23.4977		977.733	98.3605		977.733	196.401		977.733	97.0475		889.023	521.878				977.733	252.319	977.733	373.934
889.505	23.4975		978.697	98.3054		978.697	196.391		978.697	97.0506		889.505	521.899				978.697	252.326	978.697	373.917
889.987	23.4974		979.661	98.2497		979.661	196.382		979.661	97.0545		889.987	521.92				979.661	252.335	979.661	373.901
890.47	23.4973		980.625	98.1936		980.625	196.374		980.625	97.0593		890.47	521.941				980.625	252.346	980.625	373.885
890.952	23.4974		981.59	98.1368		981.59	196.367		981.59	97.0649		890.952	521.961				981.59	252.36	981.59	373.87
891.434	23.4975		982.554	98.0793		982.554	196.36		982.554	97.0713		891.434	521.981				982.554	252.376	982.554	373.856
891.916	23.4978		983.518	98.021		983.518	196.354		983.518	97.0786		891.916	522.001				983.518	252.395	983.518	373.842
892.398	23.4982		984.482	97.9619		984.482	196.348		984.482	97.0868		892.398	522.02				984.482	252.416	984.482	373.829
892.88	23.4987		985.447	97.9019		985.447	196.343		985.447	97.0958		892.88	522.038				985.447	252.439	985.447	373.816
893.362	23.4992		986.411	97.841		986.411	196.339		986.411	97.1056		893.362	522.056				986.411	252.466	986.411	373.805
893.844	23.5		987.375	97.779		987.375	196.335		987.375	97.1163		893.844	522.074				987.375	252.495	987.375	373.795
894.327	23.5008		988.339	97.716		988.339	196.331		988.339	97.1279		894.327	522.091				988.339	252.527	988.339	373.786
894.809	23.5017		989.303	97.6518		989.303	196.327		989.303	97.1404		894.809	522.107				989.303	252.562	989.303	373.778
895.291	23.5028		990.268	97.5866		990.268	196.324		990.268	97.1537		895.291	522.124				990.268	252.6	990.268	373.772
895.773	23.5039		991.232	97.5202		991.232	196.32		991.232	97.1678		895.773	522.139				991.232	252.641	991.232	373.767
896.255	23.5052		992.196	97.4527		992.196	196.317		992.196	97.1828		896.255	522.155				992.196	252.686	992.196	373.764
896.737	23.5065		993.16	97.3841		993.16	196.313		993.16	97.1987		896.737	522.169				993.16	252.733	993.16	373.763
897.219	23.5079		994.125	97.3144		994.125	196.308		994.125	97.2154		897.219	522.184				994.125	252.784	994.125	373.764
897.701	23.5094		995.089	97.2436		995.089	196.303		995.089	97.233		897.701	522.198				995.089	252.837	995.089	373.767
898.183	23.511		996.053	97.1718		996.053	196.296		996.053	97.2513		898.183	522.212				996.053	252.895	996.053	373.773
898.666	23.5127		997.017	97.0991		997.017	196.289		997.017	97.2705		898.666	522.226				997.017	252.955	997.017	373.781
899.148	23.5144		997.982	97.0255		997.982	196.28		997.982	97.2905		899.148	522.239				997.982	253.019	997.982	373.792
899.63	23.5162		998.946	96.9512		998.946	196.27		998.946	97.3113		899.63	522.252				998.946	253.086	998.946	373.805
900.112	23.518		999.91	96.8763		999.91	196.257		999.91	97.3329		900.112	522.265				999.91	253.156	999.91	373.821
900.594	23.5199		1000.87	96.801		1000.87	196.243		1000.87	97.3552		900.594	522.277				1000.87	253.229	1000.87	373.84
901.076	23.5218		1001.84	96.7253		1001.84	196.201		1001.84	97.3783		901.076	522.289				1001.84	253.306	1001.84	373.862
901.558	23.5237		1002.8	96.6494		1002.8	196.151		1002.8	97.4021		901.558	522.301				1002.8	253.386	1002.8	373.888
902.04	23.5256		1003.77	96.5735		1003.77	196.099		1003.77	97.4266		902.04	522.313				1003.77	253.469	1003.77	373.916
902.523	23.5274		1004.73	96.4979		1004.73	196.044		1004.73	97.4519		902.523	522.324				1004.73	253.555	1004.73	373.948
903.005	23.5293		1005.7	96.4227		1005.7	195.987		1005.7	97.4778		903.005	522.335				1005.7	253.644	1005.7	373.983
903.487	23.5311		1006.66	96.348		1006.66	195.927		1006.66	97.5043		903.487	522.346				1006.66	253.736	1006.66	374.021
903.969	23.5329		1007.62	96.2743		1007.62	195.864		1007.62	97.5315		903.969	522.356				1007.62	253.831	1007.62	374.063
904.451	23.5347		1008.59	96.2016		1008.59	195.798		1008.59	97.5593		904.451	522.367				1008.59	253.928	1008.59	374.108
904.933	23.5363		1009.55	96.1301		1009.55	195.729		1009.55	97.5877		904.933	522.377				1009.55	254.028	1009.55	374.157
905.415	23.538		1010.52	96.0603		1010.52	195.658		1010.52	97.6167		905.415	522.387				1010.52	254.13	1010.52	374.209
905.897	23.5395		1011.48	95.9922		1011.48	195.583		1011.48	97.6462		905.897	522.397				1011.48	254.235	1011.48	374.264
906.38	23.5409		1012.45	95.9261		1012.45	195.506		1012.45	97.6762		906.38	522.407				1012.45	254.341	1012.45	374.323
906.862	23.5422		1013.41	95.8622		1013.41	195.426		1013.41	97.7067		906.862	522.417				1013.41	254.45	1013.41	374.385
907.344	23.5435		1014.37	95.8008		1014.37	195.343		1014.37	97.7377		907.344	522.427				1014.37	254.56	1014.37	374.45
907.826	23.5446		1015.34	95.742		1015.34	195.258		1015.34	97.7691		907.826	522.436				1015.34	254.672	1015.34	374.518
908.308	23.5455		1016.3	95.6861		1016.3	195.171		1016.3	97.8009		908.308	522.446				1016.3	254.786	1016.3	374.589
908.79	23.5463		1017.27	95.6332		1017.27	195.082		1017.27	97.8331		908.79	522.455				1017.27	254.9	1017.27	374.663
909.272	23.547		1018.23	95.5835		1018.23	194.991		1018.23	97.8656		909.272	522.464				1018.23	255.016	1018.23	374.74
909.754	23.5475		1019.19	95.5372		1019.19	194.898		1019.19	97.8986		909.754	522.472				1019.19	255.132	1019.19	374.819
910.236	23.5476		1020.16	95.4944		1020.16	194.804		1020.16	97.9318		910.236	522.48				1020.16	255.249	1020.16	374.9
910.718	23.5475		1021.12	95.4551		1021.12	194.71		1021.12	97.9653		910.718	522.488				1021.12	255.366	1021.12	374.984
911.201	23.5472		1022.09	95.4196		1022.09	194.615		1022.09	97.999		911.201	522.495				1022.09	255.483	1022.09	375.07
911.683	23.5466		1023.05	95.3879		1023.05	194.519		1023.05	98.033		911.683	522.502				1023.05	255.6	1023.05	375.158
912.165	23.5458		1024.02	95.3599		1024.02	194.424		1024.02	98.0673		912.165	522.509				1024.02	255.717	1024.02	375.247
912.647	23.5448		1024.98	95.3358		1024.98	194.329		1024.98	98.1017		912.647	522.515				1024.98	255.833	1024.98	375.338
913.129	23.5436		1025.94	95.3156		1025.94	194.235		1025.94	98.1362		913.129	522.521				1025.94	255.949	1025.94	375.431
913.611	23.5421		1026.91	95.2991		1026.91	194.142		1026.91	98.171		913.611	522.527				1026.91	256.064	1026.91	375.525
914.093	23.5404		1027.87	95.2864		1027.87	194.05		1027.87	98.2058		914.093	522.532				1027.87	256.177	1027.87	375.62
914.575	23.5384		1028.84	95.2774		1028.84	193.961		1028.84	98.2407		914.575	522.537				1028.84	256.289	1028.84	375.716
915.058	23.5362		1029.8	95.272		1029.8	193.873		1029.8	98.2758		915.058	522.541				1029.8	256.4	1029.8	375.813
915.54	23.5337		1030.77	95.27		1030.77	193.788		1030.77	98.3109		915.54	522.545				1030.77	256.509	1030.77	375.911
916.022	23.5309		1031.73	95.2714		1031.73	193.705		1031.73	98.346		916.022	522.549				1031.73	256.615	1031.73	376.008
916.504	23.528		1032.69	95.2759		1032.69	193.626		1032.69	98.3812		916.504	522.552				1032.69	256.72	1032.69	376.107
916.986	23.5247		1033.66	95.2835		1033.66	193.55		1033.66	98.4163		916.986	522.555				1033.66	256.823	1033.66	376.205
917.468	23.5212		1034.62	95.2939		1034.62	193.477		1034.62	98.4515		917.468	522.557				1034.62	256.923	1034.62	376.304
917.95	23.5175		1035.59	95.307		1035.59	193.408		1035.59	98.4866		917.95	522.559				1035.59	257.02	1035.59	376.402
918.432	23.5135		1036.55	95.3225		1036.55	193.342		1036.55	98.5217		918.432	522.56				1036.55	257.115	1036.55	376.5
918.914	23.5095		1037.52	95.3402		1037.52	193.281		1037.52	98.5568		918.914	522.562				1037.52	257.207	1037.52	376.597
919.397	23.5053		1038.48	95.3599		1038.48	193.223		1038.48	98.5918		919.397	522.563				1038.48	257.296	1038.48	376.694
919.879	23.501		1039.44	95.3814		1039.44	193.169		1039.44	98.6266		919.879	522.564				1039.44	257.381	1039.44	376.791
920.361	23.4965		1040.41	95.4046		1040.41	193.12		1040.41	98.6614		920.361	522.565				1040.41	257.464	1040.41	376.887
920.843	23.4918		1041.37	95.4291		1041.37	193.074		1041.37	98.696		920.843	522.565				1041.37	257.543	1041.37	376.982
921.325	23.487		1042.34	95.4547		1042.34	193.033		1042.34	98.7305		921.325	522.566				1042.34	257.619	1042.34	377.076
921.807	23.482		1043.3	95.4814		1043.3	192.996		1043.3	98.7649		921.807	522.566				1043.3	257.691	1043.3	377.169
922.289	23.477		1044.26	95.5088		1044.26	192.963		1044.26	98.7991		922.289	522.567				1044.26	257.76	1044.26	377.262
922.771	23.4719		1045.23	95.5369		1045.23	192.933		1045.23	98.833		922.771	522.567				1045.23	257.825	1045.23	377.353
923.254	23.4667		1046.19	95.5654		1046.19	192.908		1046.19	98.8668		923.254	522.567				1046.19	257.887	1046.19	377.443
923.736	23.4616		1047.16	95.5943		1047.16	192.886		1047.16	98.9004		923.736	522.567				1047.16	257.945	1047.16	377.533
924.218	23.4564		1048.12	95.6233		1048.12	192.868		1048.12	98.9336		924.218	522.567				1048.12	257.999	1048.12	377.621
924.7	23.4512		1049.09	95.6525		1049.09	192.854		1049.09	98.9667		924.7	522.567				1049.09	258.05	1049.09	377.708
925.182	23.4461		1050.05	95.6816		1050.05	192.843		1050.05	98.9994		925.182	522.566				1050.05	258.097	1050.05	377.794
925.664	23.4411		1051.01	95.7106		1051.01	192.836		1051.01	99.0318		925.664	522.566				1051.01	258.141	1051.01	377.88
926.146	23.4361		1051.98	95.7395		1051.98	192.831		1051.98	99.0638		926.146	522.565				1051.98	258.181	1051.98	377.964
926.628	23.4313		1052.94	95.7682		1052.94	192.83		1052.94	99.0956		926.628	522.564				1052.94	258.217	1052.94	378.047
927.111	23.4266		1053.91	95.7967		1053.91	192.832		1053.91	99.1269		927.111	522.563				1053.91	258.251	1053.91	378.129
927.593	23.422		1054.87	95.825		1054.87	192.836		1054.87	99.1577		927.593	522.561				1054.87	258.28	1054.87	378.211
928.075	23.4176		1055.84	95.853		1055.84	192.843		1055.84	99.1882		928.075	522.56				1055.84	258.307	1055.84	378.292
928.557	23.4133		1056.8	95.8809		1056.8	192.853		1056.8	99.2181		928.557	522.558				1056.8	258.331	1056.8	378.371
929.039	23.4092		1057.76	95.9087		1057.76	192.865		1057.76	99.2475		929.039	522.556				1057.76	258.352	1057.76	378.451
929.521	23.4053		1058.73	95.9364		1058.73	192.88		1058.73	99.2764		929.521	522.554				1058.73	258.37	1058.73	378.529
930.003	23.4016		1059.69	95.964		1059.69	192.897		1059.69	99.3047		930.003	522.551				1059.69	258.385	1059.69	378.607
930.485	23.3981		1060.66	95.9917		1060.66	192.916		1060.66	99.3324		930.485	522.548				1060.66	258.397	1060.66	378.684
930.967	23.3947		1061.62	96.0196		1061.62	192.937		1061.62	99.3595		930.967	522.545				1061.62	258.408	1061.62	378.76
931.449	23.3916		1062.59	96.0476		1062.59	192.961		1062.59	99.3858		931.449	522.541				1062.59	258.416	1062.59	378.836
931.932	23.3886		1063.55	96.076		1063.55	192.986		1063.55	99.4114		931.932	522.537				1063.55	258.422	1063.55	378.912
932.414	23.3858		1064.51	96.1048		1064.51	193.014		1064.51	99.4362		932.414	522.532				1064.51	258.426	1064.51	378.987
932.896	23.3832		1065.48	96.1341		1065.48	193.043		1065.48	99.4603		932.896	522.527				1065.48	258.428	1065.48	379.061
933.378	23.3807		1066.44	96.1639		1066.44	193.075		1066.44	99.4834		933.378	522.521				1066.44	258.429	1066.44	379.135
933.86	23.3784		1067.41	96.1945		1067.41	193.108		1067.41	99.5057		933.86	522.515				1067.41	258.428	1067.41	379.209
934.342	23.3761		1068.37	96.2258		1068.37	193.144		1068.37	99.5271		934.342	522.508				1068.37	258.426	1068.37	379.282
934.824	23.374		1069.34	96.2581		1069.34	193.181		1069.34	99.5474		934.824	522.5				1069.34	258.424	1069.34	379.355
935.307	23.372		1070.3	96.2912		1070.3	193.221		1070.3	99.5668		935.307	522.492				1070.3	258.42	1070.3	379.427
935.789	23.3701		1071.26	96.3254		1071.26	193.262		1071.26	99.585		935.789	522.484				1071.26	258.416	1071.26	379.498
936.271	23.3682		1072.23	96.3607		1072.23	193.305		1072.23	99.6022		936.271	522.475				1072.23	258.412	1072.23	379.569
936.753	23.3663		1073.19	96.3971		1073.19	193.35		1073.19	99.6182		936.753	522.466				1073.19	258.407	1073.19	379.639
937.235	23.3645		1074.16	96.4347		1074.16	193.397		1074.16	99.6331		937.235	522.456				1074.16	258.402	1074.16	379.709
937.717	23.3626		1075.12	96.4736		1075.12	193.445		1075.12	99.6471		937.717	522.446				1075.12	258.398	1075.12	379.777
938.199	23.3608		1076.08	96.5137		1076.08	193.496		1076.08	99.6603		938.199	522.436				1076.08	258.397	1076.08	379.845
938.681	23.3589		1077.05	96.5552		1077.05	193.548		1077.05	99.6722		938.681	522.425				1077.05	258.395	1077.05	379.911
939.163	23.357		1078.01	96.5979		1078.01	193.601		1078.01	99.6827		939.163	522.413				1078.01	258.394	1078.01	379.977
939.645	23.355		1078.98	96.642		1078.98	193.657		1078.98	99.6919		939.645	522.402				1078.98	258.392	1078.98	380.041
940.128	23.3529		1079.94	96.6875		1079.94	193.714		1079.94	99.6997		940.128	522.39				1079.94	258.391	1079.94	380.104
940.61	23.3507		1080.91	96.7342		1080.91	193.772		1080.91	99.7061		940.61	522.378				1080.91	258.39	1080.91	380.165
941.092	23.3484		1081.87	96.7823		1081.87	193.831		1081.87	99.711		941.092	522.365				1081.87	258.39	1081.87	380.225
941.574	23.346		1082.83	96.8316		1082.83	193.892		1082.83	99.7144		941.574	522.352				1082.83	258.389	1082.83	380.283
942.056	23.3435		1083.8	96.8821		1083.8	193.954		1083.8	99.7163		942.056	522.339				1083.8	258.389	1083.8	380.34
942.538	23.3409		1084.76	96.9339		1084.76	194.018		1084.76	99.7167		942.538	522.325				1084.76	258.389	1084.76	380.395
943.02	23.3381		1085.73	96.9868		1085.73	194.082		1085.73	99.7156		943.02	522.312				1085.73	258.389	1085.73	380.447
943.502	23.3352		1086.69	97.0409		1086.69	194.146		1086.69	99.7129		943.502	522.297				1086.69	258.39	1086.69	380.498
943.985	23.3321		1087.66	97.0959		1087.66	194.212		1087.66	99.7086		943.985	522.283				1087.66	258.39	1087.66	380.547
944.467	23.3289		1088.62	97.152		1088.62	194.278		1088.62	99.7028		944.467	522.268				1088.62	258.391	1088.62	380.593
944.949	23.3255		1089.58	97.2089		1089.58	194.344		1089.58	99.6954		944.949	522.253				1089.58	258.392	1089.58	380.637
945.431	23.322		1090.55	97.2667		1090.55	194.411		1090.55	99.6864		945.431	522.238				1090.55	258.393	1090.55	380.678
945.913	23.3184		1091.51	97.3253		1091.51	194.477		1091.51	99.6759		945.913	522.223				1091.51	258.393	1091.51	380.717
946.395	23.3146		1092.48	97.3845		1092.48	194.543		1092.48	99.6638		946.395	522.207				1092.48	258.394	1092.48	380.753
946.877	23.3107		1093.44	97.4443		1093.44	194.609		1093.44	99.6501		946.877	522.19				1093.44	258.394	1093.44	380.773
947.359	23.3066		1094.4	97.5046		1094.4	194.674		1094.4	99.6349		947.359	522.174				1094.4	258.394	1094.4	380.772
947.841	23.3025		1095.37	97.5653		1095.37	194.739		1095.37	99.6182		947.841	522.157				1095.37	258.394	1095.37	380.769
948.324	23.2982		1096.33	97.6263		1096.33	194.802		1096.33	99.5999		948.324	522.139				1096.33	258.394	1096.33	380.763
948.806	23.2938		1097.3	97.6875		1097.3	194.864		1097.3	99.5802		948.806	522.121				1097.3	258.393	1097.3	380.753
949.288	23.2892		1098.26	97.7488		1098.26	194.925		1098.26	99.559		949.288	522.103				1098.26	258.392	1098.26	380.741
949.77	23.2846		1099.23	97.81		1099.23	194.985		1099.23	99.5363		949.77	522.084				1099.23	258.39	1099.23	380.725
950.252	23.2799		1100.19	97.8711		1100.19	195.042		1100.19	99.5123		950.252	522.065				1100.19	258.388	1100.19	380.707
950.734	23.2751		1101.15	97.9319		1101.15	195.098		1101.15	99.4868		950.734	522.067				1101.15	258.386	1101.15	380.685
951.216	23.2702		1102.12	97.9924		1102.12	195.151		1102.12	99.4601		951.216	522.081				1102.12	258.383	1102.12	380.66
951.698	23.2652		1103.08	98.0523		1103.08	195.202		1103.08	99.473		951.698	522.095				1103.08	258.38	1103.08	380.631
952.181	23.2602		1104.05	98.1116		1104.05	195.251		1104.05	99.489		952.181	522.108				1104.05	258.377	1104.05	380.599
952.663	23.2551		1105.01	98.1702		1105.01	195.296		1105.01	99.5038		952.663	522.121				1105.01	258.373	1105.01	380.564
953.145	23.2499		1105.98	98.2278		1105.98	195.339		1105.98	99.5173		953.145	522.133				1105.98	258.369	1105.98	380.564
953.627	23.2447		1106.94	98.2844		1106.94	195.379		1106.94	99.5297		953.627	522.144				1106.94	258.364	1106.94	380.575
954.109	23.2395		1107.9	98.3399		1107.9	195.412		1107.9	99.541		954.109	522.155				1107.9	258.36	1107.9	380.583
954.591	23.2342		1108.87	98.394		1108.87	195.41		1108.87	99.5511		954.591	522.166				1108.87	258.355	1108.87	380.588
955.073	23.2288		1109.83	98.4468		1109.83	195.404		1109.83	99.5602		955.073	522.176				1109.83	258.35	1109.83	380.588
955.555	23.2235		1110.8	98.498		1110.8	195.394		1110.8	99.5684		955.555	522.186				1110.8	258.344	1110.8	380.586
956.038	23.2181		1111.76	98.5387		1111.76	195.382		1111.76	99.5755		956.038	522.195				1111.76	258.339	1111.76	380.58
956.52	23.2127		1112.73	98.5619		1112.73	195.365		1112.73	99.5818		956.52	522.204				1112.73	258.333	1112.73	380.57
957.002	23.2072		1113.69	98.5831		1113.69	195.345		1113.69	99.5873		957.002	522.213				1113.69	258.328	1113.69	380.557
957.484	23.2017		1114.65	98.6023		1114.65	195.321		1114.65	99.592		957.484	522.221				1114.65	258.322	1114.65	380.541
957.966	23.1963		1115.62	98.6194		1115.62	195.294		1115.62	99.596		957.966	522.229				1115.62	258.316	1115.62	380.522
958.448	23.1908		1116.58	98.6341		1116.58	195.263		1116.58	99.5993		958.448	522.237				1116.58	258.31	1116.58	380.499
958.93	23.1853		1117.55	98.6465		1117.55	195.228		1117.55	99.602		958.93	522.244				1117.55	258.304	1117.55	380.474
959.412	23.1798		1118.51	98.6564		1118.51	195.19		1118.51	99.6041		959.412	522.251				1118.51	258.298	1118.51	380.445
959.894	23.1742		1119.48	98.6637		1119.48	195.149		1119.48	99.6057		959.894	522.258				1119.48	258.292	1119.48	380.414
960.376	23.1687		1120.44	98.6685		1120.44	195.104		1120.44	99.6068		960.376	522.264				1120.44	258.286	1120.44	380.381
960.859	23.1631		1121.4	98.6706		1121.4	195.075		1121.4	99.6075		960.859	522.27				1121.4	258.28	1121.4	380.345
961.341	23.1576		1122.37	98.6699		1122.37	195.047		1122.37	99.6078		961.341	522.276				1122.37	258.274	1122.37	380.306
961.823	23.152		1123.33	98.6666		1123.33	195.016		1123.33	99.6078		961.823	522.282				1123.33	258.267	1123.33	380.267
962.305	23.1464		1124.3	98.6605		1124.3	194.983		1124.3	99.6076		962.305	522.287				1124.3	258.261	1124.3	380.225
962.787	23.1407		1125.26	98.6516		1125.26	194.947		1125.26	99.6071		962.787	522.292				1125.26	258.254	1125.26	380.182
963.269	23.1351		1126.22	98.6401		1126.22	194.909		1126.22	99.6063		963.269	522.296				1126.22	258.247	1126.22	380.138
963.751	23.1294		1127.19	98.6258		1127.19	194.87		1127.19	99.6054		963.751	522.3				1127.19	258.239	1127.19	380.094
964.234	23.1237		1128.15	98.6088		1128.15	194.83		1128.15	99.6044		964.234	522.303				1128.15	258.231	1128.15	380.049
964.716	23.1179		1129.12	98.5892		1129.12	194.788		1129.12	99.6032		964.716	522.306				1129.12	258.223	1129.12	380.004
965.198	23.1122		1130.08	98.5671		1130.08	194.746		1130.08	99.602		965.198	522.308				1130.08	258.214	1130.08	379.959
965.68	23.1064		1131.05	98.5425		1131.05	194.704		1131.05	99.6006		965.68	522.31				1131.05	258.204	1131.05	379.915
966.162	23.1005		1132.01	98.5155		1132.01	194.662		1132.01	99.5993		966.162	522.311				1132.01	258.194	1132.01	379.871
966.644	23.0946		1132.97	98.4863		1132.97	194.62		1132.97	99.598		966.644	522.312				1132.97	258.182	1132.97	379.829
967.126	23.0887		1133.94	98.455		1133.94	194.579		1133.94	99.5966		967.126	522.312				1133.94	258.17	1133.94	379.789
967.608	23.0827		1134.9	98.4217		1134.9	194.54		1134.9	99.5953		967.608	522.311				1134.9	258.157	1134.9	379.75
968.09	23.0767		1135.87	98.3865		1135.87	194.502		1135.87	99.594		968.09	522.309				1135.87	258.143	1135.87	379.714
968.572	23.0706		1136.83	98.3496		1136.83	194.467		1136.83	99.5927		968.572	522.306				1136.83	258.127	1136.83	379.681
969.055	23.0645		1137.8	98.3112		1137.8	194.434		1137.8	99.5915		969.055	522.302				1137.8	258.11	1137.8	379.65
969.537	23.0583		1138.76	98.2714		1138.76	194.404		1138.76	99.5903		969.537	522.298				1138.76	258.092	1138.76	379.622
970.019	23.0521		1139.72	98.2304		1139.72	194.378		1139.72	99.5892		970.019	522.292				1139.72	258.072	1139.72	379.597
970.501	23.0458		1140.69	98.1884		1140.69	194.355		1140.69	99.588		970.501	522.286				1140.69	258.051	1140.69	379.576
970.983	23.0395		1141.65	98.1455		1141.65	194.335		1141.65	99.5869		970.983	522.278				1141.65	258.028	1141.65	379.559
971.465	23.0332		1142.62	98.102		1142.62	194.321		1142.62	99.5859		971.465	522.269				1142.62	258.004	1142.62	379.545
971.947	23.0268		1143.58	98.058		1143.58	194.31		1143.58	99.5848		971.947	522.26				1143.58	257.978	1143.58	379.535
972.429	23.0205		1144.55	98.0137		1144.55	194.304		1144.55	99.5838		972.429	522.249				1144.55	257.949	1144.55	379.529
972.912	23.014		1145.51	97.9693		1145.51	194.303		1145.51	99.5828		972.912	522.238				1145.51	257.919	1145.51	379.526
973.394	23.0076		1146.47	97.9249		1146.47	194.307		1146.47	99.5817		973.394	522.225				1146.47	257.888	1146.47	379.528
973.876	23.0012		1147.44	97.8808		1147.44	194.316		1147.44	99.5806		973.876	522.211				1147.44	257.854	1147.44	379.533
974.358	22.9948		1148.4	97.837		1148.4	194.33		1148.4	99.5794		974.358	522.197				1148.4	257.818	1148.4	379.541
974.84	22.9884		1149.37	97.7937		1149.37	194.349		1149.37	99.5781		974.84	522.181				1149.37	257.781	1149.37	379.553
975.322	22.982		1150.33	97.7511		1150.33	194.373		1150.33	99.5767		975.322	522.165				1150.33	257.741	1150.33	379.569
975.804	22.9757		1151.29	97.7094		1151.29	194.402		1151.29	99.5752		975.804	522.147				1151.29	257.699	1151.29	379.587
976.286	22.9694		1152.26	97.6685		1152.26	194.436		1152.26	99.5735		976.286	522.129				1152.26	257.656	1152.26	379.608
976.769	22.9631		1153.22	97.6288		1153.22	194.475		1153.22	99.5717		976.769	522.11				1153.22	257.611	1153.22	379.632
977.251	22.9569		1154.19	97.5903		1154.19	194.518		1154.19	99.5697		977.251	522.09				1154.19	257.563	1154.19	379.658
977.733	22.9507		1155.15	97.553		1155.15	194.564		1155.15	99.5674		977.733	522.07				1155.15	257.514	1155.15	379.686
978.215	22.9446		1156.12	97.5171		1156.12	194.615		1156.12	99.5649		978.215	522.049				1156.12	257.464	1156.12	379.715
978.697	22.9386		1157.08	97.4827		1157.08	194.669		1157.08	99.5622		978.697	522.028				1157.08	257.411	1157.08	379.746
979.179	22.9326		1158.04	97.4499		1158.04	194.726		1158.04	99.5592		979.179	522.006				1158.04	257.357	1158.04	379.777
979.661	22.9268		1159.01	97.4187		1159.01	194.786		1159.01	99.5558		979.661	521.985				1159.01	257.302	1159.01	379.809
980.143	22.921		1159.97	97.3892		1159.97	194.848		1159.97	99.5521		980.143	521.963				1159.97	257.245	1159.97	379.841
980.625	22.9153		1160.94	97.3614		1160.94	194.911		1160.94	99.5481		980.625	521.941				1160.94	257.187	1160.94	379.872
981.107	22.9097		1161.9	97.3354		1161.9	194.976		1161.9	99.5437		981.107	521.92				1161.9	257.128	1161.9	379.903
981.59	22.9043		1162.87	97.3113		1162.87	195.041		1162.87	99.539		981.59	521.899				1162.87	257.068	1162.87	379.933
982.072	22.8989		1163.83	97.289		1163.83	195.107		1163.83	99.5338		982.072	521.878				1163.83	257.007	1163.83	379.961
982.554	22.8936		1164.79	97.2686		1164.79	195.172		1164.79	99.5283		982.554	521.858				1164.79	256.945	1164.79	379.987
983.036	22.8884		1165.76	97.2502		1165.76	195.237		1165.76	99.5223		983.036	521.838				1165.76	256.883	1165.76	380.012
983.518	22.8833		1166.72	97.2338		1166.72	195.3		1166.72	99.5159		983.518	521.819				1166.72	256.82	1166.72	380.034
984	22.8783		1167.69	97.2194		1167.69	195.362		1167.69	99.5091		984	521.801				1167.69	256.757	1167.69	380.054
984.482	22.8734		1168.65	97.2069		1168.65	195.421		1168.65	99.5018		984.482	521.783				1168.65	256.694	1168.65	380.07
984.965	22.8686		1169.62	97.1966		1169.62	195.478		1169.62	99.4941		984.965	521.767				1169.62	256.631	1169.62	380.084
985.447	22.8638		1170.58	97.1883		1170.58	195.531		1170.58	99.486		985.447	521.752				1170.58	256.568	1170.58	380.095
985.929	22.8591		1171.54	97.1821		1171.54	195.581		1171.54	99.4774		985.929	521.738				1171.54	256.506	1171.54	380.102
986.411	22.8545		1172.51	97.178		1172.51	195.627		1172.51	99.4684		986.411	521.725				1172.51	256.444	1172.51	380.107
986.893	22.8499		1173.47	97.1761		1173.47	195.668		1173.47	99.459		986.893	521.713				1173.47	256.382	1173.47	380.107
987.375	22.8454		1174.44	97.1763		1174.44	195.705		1174.44	99.4491		987.375	521.703				1174.44	256.322	1174.44	380.105
987.857	22.8409		1175.4	97.1788		1175.4	195.737		1175.4	99.4389		987.857	521.694				1175.4	256.262	1175.4	380.098
988.339	22.8365		1176.36	97.1834		1176.36	195.764		1176.36	99.4283		988.339	521.687				1176.36	256.204	1176.36	380.089
988.821	22.8321		1177.33	97.1903		1177.33	195.786		1177.33	99.4172		988.821	521.682				1177.33	256.146	1177.33	380.075
989.303	22.8277		1178.29	97.1994		1178.29	195.802		1178.29	99.4059		989.303	521.678				1178.29	256.09	1178.29	380.059
989.786	22.8233		1179.26	97.2108		1179.26	195.813		1179.26	99.3941		989.786	521.675				1179.26	256.036	1179.26	380.018
990.268	22.8189		1180.22	97.2245		1180.22	195.817		1180.22	99.3821		990.268	521.675				1180.22	255.983	1180.22	379.94
990.75	22.8145		1181.19	97.2405		1181.19	195.816		1181.19	99.3698		990.75	521.675				1181.19	255.932	1181.19	379.86
991.232	22.8101		1182.15	97.2589		1182.15	195.809		1182.15	99.3572		991.232	521.677				1182.15	255.882	1182.15	379.776
991.714	22.8057		1183.11	97.2796		1183.11	195.797		1183.11	99.3443		991.714	521.681				1183.11	255.835	1183.11	379.69
992.196	22.8013		1184.08	97.3026		1184.08	195.778		1184.08	99.3313		992.196	521.685				1184.08	255.789	1184.08	379.602
992.678	22.7969		1185.04	97.3279		1185.04	195.755		1185.04	99.318		992.678	521.691				1185.04	255.746	1185.04	379.512
993.16	22.7924		1186.01	97.3556		1186.01	195.751		1186.01	99.3046		993.16	521.699				1186.01	255.704	1186.01	379.419
993.643	22.7879		1186.97	97.3856		1186.97	195.741		1186.97	99.291		993.643	521.707				1186.97	255.665	1186.97	379.325
994.125	22.7834		1187.94	97.418		1187.94	195.725		1187.94	99.2774		994.125	521.716				1187.94	255.629	1187.94	379.229
994.607	22.7788		1188.9	97.4526		1188.9	195.705		1188.9	99.2636		994.607	521.726				1188.9	255.594	1188.9	379.177
995.089	22.7742		1189.86	97.4894		1189.86	195.68		1189.86	99.2499		995.089	521.737				1189.86	255.562	1189.86	379.132
995.571	22.7696		1190.83	97.5284		1190.83	195.649		1190.83	99.2362		995.571	521.748				1190.83	255.532	1190.83	379.085
996.053	22.7649		1191.79	97.5696		1191.79	195.615		1191.79	99.2225		996.053	521.76				1191.79	255.505	1191.79	379.038
996.535	22.7602		1192.76	97.6129		1192.76	195.575		1192.76	99.2088		996.535	521.773				1192.76	255.48	1192.76	378.99
997.017	22.7554		1193.72	97.6581		1193.72	195.532		1193.72	99.1953		997.017	521.786				1193.72	255.457	1193.72	378.942
997.5	22.7506		1194.69	97.7054		1194.69	195.485		1194.69	99.1819		997.5	521.799				1194.69	255.437	1194.69	378.893
997.982	22.7457		1195.65	97.7545		1195.65	195.434		1195.65	99.1686		997.982	521.813				1195.65	255.42	1195.65	378.844
998.464	22.7408		1196.61	97.8053		1196.61	195.379		1196.61	99.1556		998.464	521.826				1196.61	255.404	1196.61	378.795
998.946	22.7359		1197.58	97.8578		1197.58	195.322		1197.58	99.1428		998.946	521.84				1197.58	255.392	1197.58	378.746
999.428	22.7309		1198.54	97.9118		1198.54	195.261		1198.54	99.1303		999.428	521.853				1198.54	255.381	1198.54	378.698
999.91	22.7258		1199.51	97.9672		1199.51	195.197		1199.51	99.118		999.91	521.866				1199.51	255.373	1199.51	378.649
1000.39	22.7207		1200.47	98.0239		1200.47	195.131		1200.47	99.1061		1000.39	521.879				1200.47	255.367	1200.47	378.602
1000.87	22.7155		1201.43	98.0818		1201.43	195.063		1201.43	99.0946		1000.87	521.891				1201.43	255.364	1201.43	378.555
1001.36	22.7103		1202.4	98.1407		1202.4	194.993		1202.4	99.0835		1001.36	521.902				1202.4	255.363	1202.4	378.509
1001.84	22.7051		1203.36	98.2005		1203.36	194.92		1203.36	99.0727		1001.84	521.913				1203.36	255.364	1203.36	378.464
1002.32	22.6997		1204.33	98.261		1204.33	194.846		1204.33	99.0625		1002.32	521.924				1204.33	255.367	1204.33	378.419
1002.8	22.6943		1205.29	98.3221		1205.29	194.771		1205.29	99.0526		1002.8	521.933				1205.29	255.373	1205.29	378.376
1003.28	22.6889		1206.26	98.3836		1206.26	194.768		1206.26	99.0433		1003.28	521.942				1206.26	255.381	1206.26	378.335
1003.77	22.6833		1207.22	98.4454		1207.22	194.776		1207.22	99.0345		1003.77	521.95				1207.22	255.39	1207.22	378.295
1004.25	22.6777		1208.18	98.5073		1208.18	194.782		1208.18	99.0262		1004.25	521.958				1208.18	255.402	1208.18	378.256
1004.73	22.6721		1209.15	98.5692		1209.15	194.788		1209.15	99.0185		1004.73	521.964				1209.15	255.416	1209.15	378.219
1005.21	22.6663		1210.11	98.631		1210.11	194.792		1210.11	99.0113		1005.21	521.97				1210.11	255.431	1210.11	378.183
1005.7	22.6605		1211.08	98.6925		1211.08	194.796		1211.08	99.0047		1005.7	521.975				1211.08	255.448	1211.08	378.149
1006.18	22.6546		1212.04	98.7535		1212.04	194.799		1212.04	98.9987		1006.18	521.979				1212.04	255.468	1212.04	378.117
1006.66	22.6486		1213.01	98.8139		1213.01	194.802		1213.01	98.9934		1006.66	521.983				1213.01	255.489	1213.01	378.087
1007.14	22.6425		1213.97	98.8737		1213.97	194.804		1213.97	98.9886		1007.14	521.985				1213.97	255.511	1213.97	378.059
1007.62	22.6363		1214.93	98.9326		1214.93	194.807		1214.93	98.9844		1007.62	521.987				1214.93	255.536	1214.93	378.033
1008.11	22.63		1215.9	98.9907		1215.9	194.809		1215.9	98.9809		1008.11	521.988				1215.9	255.561	1215.9	378.009
1008.59	22.6237		1216.86	99.0476		1216.86	194.81		1216.86	98.978		1008.59	521.988				1216.86	255.589	1216.86	377.987
1009.07	22.6172		1217.83	99.1035		1217.83	194.812		1217.83	98.9757		1009.07	521.988				1217.83	255.618	1217.83	377.968
1009.55	22.6106		1218.79	99.1582		1218.79	194.814		1218.79	98.9741		1009.55	521.987				1218.79	255.648	1218.79	377.951
1010.03	22.6039		1219.76	99.2115		1219.76	194.817		1219.76	98.9731		1010.03	521.985				1219.76	255.679	1219.76	377.936
1010.52	22.5971		1220.72	99.2635		1220.72	194.819		1220.72	98.9727		1010.52	521.982				1220.72	255.712	1220.72	377.924
1011	22.5902		1221.68	99.3141		1221.68	194.822		1221.68	98.9729		1011	521.979				1221.68	255.746	1221.68	377.914
1011.48	22.5832		1222.65	99.3632		1222.65	194.825		1222.65	98.9737		1011.48	521.975				1222.65	255.782	1222.65	377.907
1011.96	22.5761		1223.61	99.4108		1223.61	194.829		1223.61	98.9751		1011.96	521.971				1223.61	255.818	1223.61	377.902
1012.45	22.5689		1224.58	99.4568		1224.58	194.833		1224.58	98.9771		1012.45	521.966				1224.58	255.856	1224.58	377.9
1012.93	22.5616		1225.54	99.5013		1225.54	194.838		1225.54	98.9796		1012.93	521.96				1225.54	255.894	1225.54	377.9
1013.41	22.5543		1226.51	99.5441		1226.51	194.843		1226.51	98.9827		1013.41	521.954				1226.51	255.934	1226.51	377.903
1013.89	22.5468		1227.47	99.5853		1227.47	194.849		1227.47	98.9863		1013.89	521.948				1227.47	255.974	1227.47	377.908
1014.37	22.5392		1228.43	99.625		1228.43	194.856		1228.43	98.9904		1014.37	521.94				1228.43	256.015	1228.43	377.916
1014.86	22.5316		1229.4	99.6629		1229.4	194.864		1229.4	98.9949		1014.86	521.933				1229.4	256.057	1229.4	377.926
1015.34	22.5239		1230.36	99.6993		1230.36	194.872		1230.36	99		1015.34	521.925				1230.36	256.1	1230.36	377.938
1015.82	22.5161		1231.33	99.7341		1231.33	194.881		1231.33	99.0054		1015.82	521.916				1231.33	256.144	1231.33	377.953
1016.3	22.5082		1232.29	99.7673		1232.29	194.891		1232.29	99.0113		1016.3	521.907				1232.29	256.188	1232.29	377.969
1016.78	22.5003		1233.25	99.799		1233.25	194.901		1233.25	99.0176		1016.78	521.897				1233.25	256.232	1233.25	377.988
1017.27	22.4923		1234.22	99.829		1234.22	194.912		1234.22	99.0241		1017.27	521.887				1234.22	256.277	1234.22	378.008
1017.75	22.4842		1235.18	99.8576		1235.18	194.924		1235.18	99.031		1017.75	521.877				1235.18	256.323	1235.18	378.03
1018.23	22.4761		1236.15	99.8847		1236.15	194.937		1236.15	99.0382		1018.23	521.866				1236.15	256.369	1236.15	378.053
1018.71	22.4679		1237.11	99.9103		1237.11	194.95		1237.11	99.0457		1018.71	521.855				1237.11	256.415	1237.11	378.078
1019.19	22.4597		1238.08	99.9345		1238.08	194.964		1238.08	99.0534		1019.19	521.844				1238.08	256.462	1238.08	378.105
1019.68	22.4515		1239.04	99.9574		1239.04	194.979		1239.04	99.0612		1019.68	521.832				1239.04	256.508	1239.04	378.132
1020.16	22.4432		1240	99.9788		1240	194.994		1240	99.0692		1020.16	521.82				1240	256.555	1240	378.16
1020.64	22.4349		1240.97	99.9813		1240.97	195.01		1240.97	99.0773		1020.64	521.808				1240.97	256.602	1240.97	378.189
1021.12	22.4266		1241.93	99.978		1241.93	195.027		1241.93	99.0855		1021.12	521.795				1241.93	256.649	1241.93	378.219
1021.61	22.4183		1242.9	99.9734		1242.9	195.043		1242.9	99.0938		1021.61	521.783				1242.9	256.696	1242.9	378.249
1022.09	22.41		1243.86	99.9676		1243.86	195.061		1243.86	99.1021		1022.09	521.769				1243.86	256.743	1243.86	378.28
1022.57	22.4016		1244.83	99.9606		1244.83	195.078		1244.83	99.1104		1022.57	521.756				1244.83	256.79	1244.83	378.31
1023.05	22.3932		1245.79	99.9525		1245.79	195.096		1245.79	99.1186		1023.05	521.742				1245.79	256.837	1245.79	378.34
1023.53	22.3848		1246.75	99.9433		1246.75	195.114		1246.75	99.1267		1023.53	521.728				1246.75	256.883	1246.75	378.37
1024.02	22.3764		1247.72	99.9331		1247.72	195.133		1247.72	99.1347		1024.02	521.714				1247.72	256.929	1247.72	378.399
1024.5	22.368		1248.68	99.9218		1248.68	195.151		1248.68	99.1426		1024.5	521.7				1248.68	256.975	1248.68	378.428
1024.98	22.3596		1249.65	99.9096		1249.65	195.17		1249.65	99.1503		1024.98	521.685				1249.65	257.02	1249.65	378.456
1025.46	22.3511		1250.61	99.8964		1250.61	195.188		1250.61	99.1578		1025.46	521.671				1250.61	257.065	1250.61	378.483
1025.94	22.3427		1251.58	99.8822		1251.58	195.207		1251.58	99.165		1025.94	521.656				1251.58	257.11	1251.58	378.509
1026.43	22.3342		1252.54	99.8672		1252.54	195.225		1252.54	99.172		1026.43	521.641				1252.54	257.153	1252.54	378.534
1026.91	22.3258		1253.5	99.8513		1253.5	195.243		1253.5	99.1787		1026.91	521.626				1253.5	257.197	1253.5	378.558
1027.39	22.3173		1254.47	99.8346		1254.47	195.261		1254.47	99.1851		1027.39	521.611				1254.47	257.239	1254.47	378.58
1027.87	22.3089		1255.43	99.8171		1255.43	195.279		1255.43	99.1911		1027.87	521.596				1255.43	257.281	1255.43	378.601
1028.36	22.3004		1256.4	99.7989		1256.4	195.296		1256.4	99.1968		1028.36	521.58				1256.4	257.322	1256.4	378.585
1028.84	22.292		1257.36	99.7799		1257.36	195.313		1257.36	99.2021		1028.84	521.564				1257.36	257.363	1257.36	378.562
1029.32	22.2836		1258.32	99.7603		1258.32	195.33		1258.32	99.207		1029.32	521.548				1258.32	257.402	1258.32	378.538
1029.8	22.2752		1259.29	99.7399		1259.29	195.346		1259.29	99.2115		1029.8	521.532				1259.29	257.441	1259.29	378.512
1030.28	22.2669		1260.25	99.7189		1260.25	195.361		1260.25	99.2155		1030.28	521.515				1260.25	257.479	1260.25	378.485
1030.77	22.2586		1261.22	99.6974		1261.22	195.377		1261.22	99.2191		1030.77	521.498				1261.22	257.515	1261.22	378.456
1031.25	22.2503		1262.18	99.6752		1262.18	195.392		1262.18	99.2222		1031.25	521.481				1262.18	257.551	1262.18	378.426
1031.73	22.2421		1263.15	99.6525		1263.15	195.406		1263.15	99.2249		1031.73	521.463				1263.15	257.585	1263.15	378.394
1032.21	22.234		1264.11	99.6293		1264.11	195.42		1264.11	99.2271		1032.21	521.444				1264.11	257.619	1264.11	378.361
1032.69	22.2259		1265.07	99.6055		1265.07	195.433		1265.07	99.2287		1032.69	521.426				1265.07	257.651	1265.07	378.327
1033.18	22.2179		1266.04	99.5813		1266.04	195.446		1266.04	99.2299		1033.18	521.406				1266.04	257.682	1266.04	378.291
1033.66	22.21		1267	99.5566		1267	195.459		1267	99.2306		1033.66	521.387				1267	257.712	1267	378.254
1034.14	22.2022		1267.97	99.5314		1267.97	195.471		1267.97	99.2308		1034.14	521.367				1267.97	257.741	1267.97	378.215
1034.62	22.1946		1268.93	99.5058		1268.93	195.482		1268.93	99.2305		1034.62	521.353				1268.93	257.768	1268.93	378.176
1035.1	22.1871		1269.9	99.4798		1269.9	195.494		1269.9	99.2297		1035.1	521.347				1269.9	257.794	1269.9	378.135
1035.59	22.1798		1270.86	99.4534		1270.86	195.505		1270.86	99.2283		1035.59	521.34				1270.86	257.818	1270.86	378.094
1036.07	22.1726		1271.82	99.4265		1271.82	195.515		1271.82	99.2265		1036.07	521.333				1271.82	257.841	1271.82	378.052
1036.55	22.1657		1272.79	99.3993		1272.79	195.526		1272.79	99.2241		1036.55	521.325				1272.79	257.863	1272.79	378.009
1037.03	22.1589		1273.75	99.3717		1273.75	195.536		1273.75	99.2213		1037.03	521.317				1273.75	257.884	1273.75	377.966
1037.52	22.1524		1274.72	99.3436		1274.72	195.546		1274.72	99.2227		1037.52	521.308				1274.72	257.903	1274.72	377.922
1038	22.1462		1275.68	99.3152		1275.68	195.555		1275.68	99.2246		1038	521.298				1275.68	257.92	1275.68	377.878
1038.48	22.1402		1276.65	99.2864		1276.65	195.565		1276.65	99.2262		1038.48	521.288				1276.65	257.936	1276.65	377.834
1038.96	22.1344		1277.61	99.2572		1277.61	195.575		1277.61	99.2272		1038.96	521.277				1277.61	257.951	1277.61	377.789
1039.44	22.129		1278.57	99.2275		1278.57	195.584		1278.57	99.2278		1039.44	521.265				1278.57	257.964	1278.57	377.744
1039.93	22.1239		1279.54	99.1975		1279.54	195.593		1279.54	99.2279		1039.93	521.253				1279.54	257.976	1279.54	377.7
1040.41	22.119		1280.5	99.167		1280.5	195.603		1280.5	99.2276		1040.41	521.24				1280.5	257.987	1280.5	377.655
1040.89	22.1145		1281.47	99.1362		1281.47	195.612		1281.47	99.2269		1040.89	521.226				1281.47	257.996	1281.47	377.61
1041.37	22.1104		1282.43	99.1048		1282.43	195.622		1282.43	99.2257		1041.37	521.212				1282.43	258.004	1282.43	377.566
1041.85	22.1065		1283.39	99.073		1283.39	195.631		1283.39	99.2242		1041.85	521.197				1283.39	258.011	1283.39	377.522
1042.34	22.103		1284.36	99.0408		1284.36	195.641		1284.36	99.2223		1042.34	521.182				1284.36	258.016	1284.36	377.478
1042.82	22.0999		1285.32	99.0081		1285.32	195.651		1285.32	99.22		1042.82	521.166				1285.32	258.021	1285.32	377.435
1043.3	22.0971		1286.29	98.9749		1286.29	195.661		1286.29	99.2174		1043.3	521.149				1286.29	258.024	1286.29	377.392
1043.78	22.0946		1287.25	98.9413		1287.25	195.671		1287.25	99.2144		1043.78	521.132				1287.25	258.026	1287.25	377.35
1044.26	22.0925		1288.22	98.9073		1288.22	195.681		1288.22	99.2111		1044.26	521.114				1288.22	258.028	1288.22	377.308
1044.75	22.0908		1289.18	98.8728		1289.18	195.692		1289.18	99.2075		1044.75	521.095				1289.18	258.028	1289.18	377.267
1045.23	22.0894		1290.14	98.8379		1290.14	195.702		1290.14	99.2036		1045.23	521.076				1290.14	258.027	1290.14	377.226
1045.71	22.0883		1291.11	98.8026		1291.11	195.713		1291.11	99.1994		1045.71	521.056				1291.11	258.026	1291.11	377.186
1046.19	22.0876		1292.07	98.7669		1292.07	195.723		1292.07	99.1949		1046.19	521.035				1292.07	258.023	1292.07	377.147
1046.68	22.0872		1293.04	98.7309		1293.04	195.734		1293.04	99.1902		1046.68	521.012				1293.04	258.02	1293.04	377.108
1047.16	22.0871		1294	98.6946		1294	195.745		1294	99.1852		1047.16	520.99				1294	258.017	1294	377.07
1047.64	22.0873		1294.97	98.6581		1294.97	195.756		1294.97	99.18		1047.64	520.966				1294.97	258.013	1294.97	377.033
1048.12	22.0878		1295.93	98.6215		1295.93	195.766		1295.93	99.1746		1048.12	520.941				1295.93	258.008	1295.93	376.996
1048.6	22.0885		1296.89	98.5847		1296.89	195.777		1296.89	99.1691		1048.6	520.915				1296.89	258.003	1296.89	376.96
1049.09	22.0895		1297.86	98.5478		1297.86	195.788		1297.86	99.1633		1049.09	520.889				1297.86	257.997	1297.86	376.925
1049.57	22.0907		1298.82	98.511		1298.82	195.78		1298.82	99.1573		1049.57	520.862				1298.82	257.991	1298.82	376.89
1050.05	22.0921		1299.79	98.4743		1299.79	195.739		1299.79	99.1512		1050.05	520.834				1299.79	257.985	1299.79	376.856
1050.53	22.0938		1300.75	98.4378		1300.75	195.699		1300.75	99.145		1050.53	520.805				1300.75	257.979	1300.75	376.823
1051.01	22.0956		1301.72	98.4016		1301.72	195.658		1301.72	99.1386		1051.01	520.775				1301.72	257.973	1301.72	376.791
1051.5	22.0975		1302.68	98.3657		1302.68	195.617		1302.68	99.1321		1051.5	520.744				1302.68	257.966	1302.68	376.759
1051.98	22.0996		1303.64	98.3304		1303.64	195.576		1303.64	99.1255		1051.98	520.713				1303.64	257.959	1303.64	376.727
1052.46	22.1019		1304.61	98.2957		1304.61	195.534		1304.61	99.1189		1052.46	520.681				1304.61	257.953	1304.61	376.697
1052.94	22.1042		1305.57	98.2617		1305.57	195.492		1305.57	99.1121		1052.94	520.647				1305.57	257.946	1305.57	376.666
1053.42	22.1067		1306.54	98.2285		1306.54	195.45		1306.54	99.1053		1053.42	520.613				1306.54	257.939	1306.54	376.636
1053.91	22.1092		1307.5	98.1962		1307.5	195.407		1307.5	99.0984		1053.91	520.578				1307.5	257.933	1307.5	376.607
1054.39	22.1119		1308.46	98.1649		1308.46	195.363		1308.46	99.0915		1054.39	520.543				1308.46	257.926	1308.46	376.578
1054.87	22.1145		1309.43	98.1348		1309.43	195.32		1309.43	99.0846		1054.87	520.506				1309.43	257.92	1309.43	376.549
1055.35	22.1173		1310.39	98.1059		1310.39	195.275		1310.39	99.0777		1055.35	520.468				1310.39	257.913	1310.39	376.52
1055.84	22.12		1311.36	98.0784		1311.36	195.23		1311.36	99.0708		1055.84	520.43				1311.36	257.907	1311.36	376.492
1056.32	22.1228		1312.32	98.0522		1312.32	195.185		1312.32	99.0638		1056.32	520.391				1312.32	257.901	1312.32	376.464
1056.8	22.1257		1313.29	98.0275		1313.29	195.138		1313.29	99.0569		1056.8	520.352				1313.29	257.895	1313.29	376.436
1057.28	22.1285		1314.25	98.0044		1314.25	195.091		1314.25	99.0501		1057.28	520.311				1314.25	257.89	1314.25	376.408
1057.76	22.1314		1315.21	97.9829		1315.21	195.044		1315.21	99.0433		1057.76	520.271				1315.21	257.885	1315.21	376.38
1058.25	22.1343		1316.18	97.9631		1316.18	194.996		1316.18	99.0366		1058.25	520.23				1316.18	257.879	1316.18	376.352
1058.73	22.1372		1317.14	97.945		1317.14	194.947		1317.14	99.03		1058.73	520.188				1317.14	257.875	1317.14	376.324
1059.21	22.1401		1318.11	97.9286		1318.11	194.898		1318.11	99.0234		1059.21	520.146				1318.11	257.87	1318.11	376.296
1059.69	22.143		1319.07	97.9139		1319.07	194.847		1319.07	99.017		1059.69	520.104				1319.07	257.866	1319.07	376.268
1060.17	22.1459		1320.04	97.901		1320.04	194.797		1320.04	99.0107		1060.17	520.061				1320.04	257.862	1320.04	376.24
1060.66	22.1489		1321	97.8898		1321	194.745		1321	99.0046		1060.66	520.018				1321	257.858	1321	376.211
1061.14	22.1518		1321.96	97.8803		1321.96	194.693		1321.96	98.9986		1061.14	519.974				1321.96	257.854	1321.96	376.182
1061.62	22.1548		1322.93	97.8726		1322.93	194.64		1322.93	98.9929		1061.62	519.931				1322.93	257.851	1322.93	376.154
1062.1	22.1578		1323.89	97.8664		1323.89	194.587		1323.89	98.9873		1062.1	519.887				1323.89	257.848	1323.89	376.125
1062.59	22.1608		1324.86	97.8618		1324.86	194.533		1324.86	98.9819		1062.59	519.843				1324.86	257.845	1324.86	376.095
1063.07	22.1639		1325.82	97.8587		1325.82	194.479		1325.82	98.9767		1063.07	519.799				1325.82	257.843	1325.82	376.066
1063.55	22.167		1326.79	97.857		1326.79	194.424		1326.79	98.9718		1063.55	519.755				1326.79	257.84	1326.79	376.036
1064.03	22.1701		1327.75	97.8567		1327.75	194.368		1327.75	98.9672		1064.03	519.712				1327.75	257.839	1327.75	376.007
1064.51	22.1732		1328.71	97.8575		1328.71	194.312		1328.71	98.9628		1064.51	519.668				1328.71	257.837	1328.71	375.977
1065	22.1764		1329.68	97.8596		1329.68	194.256		1329.68	98.9588		1065	519.625				1329.68	257.836	1329.68	375.947
1065.48	22.1796		1330.64	97.8626		1330.64	194.199		1330.64	98.9551		1065.48	519.582				1330.64	257.834	1330.64	375.917
1065.96	22.1829		1331.61	97.8666		1331.61	194.142		1331.61	98.9517		1065.96	519.54				1331.61	257.834	1331.61	375.887
1066.44	22.1862		1332.57	97.8714		1332.57	194.084		1332.57	98.9487		1066.44	519.499				1332.57	257.833	1332.57	375.857
1066.92	22.1895		1333.53	97.8769		1333.53	194.026		1333.53	98.946		1066.92	519.458				1333.53	257.833	1333.53	375.828
1067.41	22.1928		1334.5	97.883		1334.5	193.968		1334.5	98.9438		1067.41	519.418				1334.5	257.833	1334.5	375.798
1067.89	22.1962		1335.46	97.8896		1335.46	193.909		1335.46	98.942		1067.89	519.379				1335.46	257.833	1335.46	375.769
1068.37	22.1996		1336.43	97.8966		1336.43	193.851		1336.43	98.9406		1068.37	519.341				1336.43	257.834	1336.43	375.741
1068.85	22.203		1337.39	97.9039		1337.39	193.792		1337.39	98.9397		1068.85	519.304				1337.39	257.835	1337.39	375.713
1069.34	22.2064		1338.36	97.9114		1338.36	193.733		1338.36	98.9393		1069.34	519.268				1338.36	257.836	1338.36	375.686
1069.82	22.2099		1339.32	97.9192		1339.32	193.675		1339.32	98.9393		1069.82	519.233				1339.32	257.837	1339.32	375.659
1070.3	22.2133		1340.28	97.927		1340.28	193.616		1340.28	98.9399		1070.3	519.2				1340.28	257.839	1340.28	375.633
1070.78	22.2167		1341.25	97.9349		1341.25	193.558		1341.25	98.941		1070.78	519.168				1341.25	257.84	1341.25	375.608
1071.26	22.2201		1342.21	97.9428		1342.21	193.499		1342.21	98.9427		1071.26	519.137				1342.21	257.842	1342.21	375.584
1071.75	22.2235		1343.18	97.9507		1343.18	193.441		1343.18	98.945		1071.75	519.108				1343.18	257.844	1343.18	375.561
1072.23	22.2268		1344.14	97.9586		1344.14	193.384		1344.14	98.9478		1072.23	519.082				1344.14	257.847	1344.14	375.539
1072.71	22.2301		1345.11	97.9666		1345.11	193.326		1345.11	98.9513		1072.71	519.057				1345.11	257.849	1345.11	375.519
1073.19	22.2334		1346.07	97.9746		1346.07	193.27		1346.07	98.9553		1073.19	519.034				1346.07	257.852	1346.07	375.499
1073.67	22.2366		1347.03	97.9827		1347.03	193.214		1347.03	98.96		1073.67	519.014				1347.03	257.855	1347.03	375.482
1074.16	22.2398		1348	97.9909		1348	193.158		1348	98.9653		1074.16	518.995				1348	257.863	1348	375.466
1074.64	22.2429		1348.96	97.9994		1348.96	193.104		1348.96	98.9713		1074.64	518.979				1348.96	257.876	1348.96	375.451
1075.12	22.2459		1349.93	98.0082		1349.93	193.05		1349.93	98.978		1075.12	518.965				1349.93	257.889	1349.93	375.438
1075.6	22.2488		1350.89	98.0174		1350.89	192.998		1350.89	98.9853		1075.6	518.953				1350.89	257.903	1350.89	375.428
1076.08	22.2517		1351.86	98.0271		1351.86	192.946		1351.86	98.9934		1076.08	518.943				1351.86	257.916	1351.86	375.419
1076.57	22.2545		1352.82	98.0375		1352.82	192.896		1352.82	99.0021		1076.57	518.936				1352.82	257.93	1352.82	375.412
1077.05	22.2572		1353.78	98.0486		1353.78	192.847		1353.78	99.0115		1077.05	518.931				1353.78	257.944	1353.78	375.407
1077.53	22.2598		1354.75	98.0607		1354.75	192.8		1354.75	99.0217		1077.53	518.928				1354.75	257.957	1354.75	375.405
1078.01	22.2623		1355.71	98.0739		1355.71	192.754		1355.71	99.0325		1078.01	518.928				1355.71	257.971	1355.71	375.405
1078.5	22.2647		1356.68	98.0883		1356.68	192.71		1356.68	99.0441		1078.5	518.929				1356.68	257.985	1356.68	375.407
1078.98	22.267		1357.64	98.1041		1357.64	192.668		1357.64	99.0563		1078.98	518.934				1357.64	257.999	1357.64	375.413
1079.46	22.2692		1358.61	98.1214		1358.61	192.628		1358.61	99.0693		1079.46	518.94				1358.61	258.013	1358.61	375.42
1079.94	22.2713		1359.57	98.1404		1359.57	192.591		1359.57	99.0829		1079.94	518.949				1359.57	258.026	1359.57	375.431
1080.42	22.2734		1360.53	98.1613		1360.53	192.555		1360.53	99.0972		1080.42	518.96				1360.53	258.04	1360.53	375.445
1080.91	22.2753		1361.5	98.1842		1361.5	192.523		1361.5	99.1122		1080.91	518.974				1361.5	258.054	1361.5	375.461
1081.39	22.2771		1362.46	98.2093		1362.46	192.493		1362.46	99.1278		1081.39	518.99				1362.46	258.067	1362.46	375.481
1081.87	22.2789		1363.43	98.2366		1363.43	192.466		1363.43	99.1441		1081.87	519.007				1363.43	258.081	1363.43	375.503
1082.35	22.2806		1364.39	98.2663		1364.39	192.442		1364.39	99.161		1082.35	519.027				1364.39	258.094	1364.39	375.529
1082.83	22.2821		1365.35	98.2985		1365.35	192.421		1365.35	99.1785		1082.83	519.049				1365.35	258.107	1365.35	375.558
1083.32	22.2836		1366.32	98.3334		1366.32	192.404		1366.32	99.1966		1083.32	519.073				1366.32	258.12	1366.32	375.591
1083.8	22.285		1367.28	98.3709		1367.28	192.39		1367.28	99.2153		1083.8	519.098				1367.28	258.132	1367.28	375.627
1084.28	22.2864		1368.25	98.4111		1368.25	192.38		1368.25	99.2345		1084.28	519.125				1368.25	258.144	1368.25	375.666
1084.76	22.2876		1369.21	98.4542		1369.21	192.374		1369.21	99.2541		1084.76	519.153				1369.21	258.156	1369.21	375.708
1085.24	22.2888		1370.18	98.5		1370.18	192.372		1370.18	99.2742		1085.24	519.183				1370.18	258.167	1370.18	375.755
1085.73	22.2899		1371.14	98.5486		1371.14	192.374		1371.14	99.2948		1085.73	519.214				1371.14	258.178	1371.14	375.804
1086.21	22.2909		1372.1	98.6001		1372.1	192.381		1372.1	99.3157		1086.21	519.247				1372.1	258.188	1372.1	375.857
1086.69	22.2918		1373.07	98.6542		1373.07	192.392		1373.07	99.337		1086.69	519.281				1373.07	258.197	1373.07	375.914
1087.17	22.2927		1374.03	98.7111		1374.03	192.408		1374.03	99.3586		1087.17	519.316				1374.03	258.206	1374.03	375.974
1087.66	22.2935		1375	98.7705		1375	192.428		1375	99.3805		1087.66	519.352				1375	258.214	1375	376.037
1088.14	22.2942		1375.96	98.8325		1375.96	192.454		1375.96	99.4026		1088.14	519.389				1375.96	258.221	1375.96	376.104
1088.62	22.2949		1376.93	98.8968		1376.93	192.484		1376.93	99.4249		1088.62	519.427				1376.93	258.227	1376.93	376.174
1089.1	22.2955		1377.89	98.9633		1377.89	192.519		1377.89	99.4473		1089.1	519.465				1377.89	258.232	1377.89	376.247
1089.58	22.296		1378.85	99.0318		1378.85	192.559		1378.85	99.4698		1089.58	519.505				1378.85	258.236	1378.85	376.323
1090.07	22.2964		1379.82	99.1021		1379.82	192.605		1379.82	99.4923		1090.07	519.545				1379.82	258.239	1379.82	376.402
1090.55	22.2968		1380.78	99.1741		1380.78	192.655		1380.78	99.5148		1090.55	519.585				1380.78	258.242	1380.78	376.483
1091.03	22.2971		1381.75	99.2474		1381.75	192.71		1381.75	99.5372		1091.03	519.627				1381.75	258.243	1381.75	376.567
1091.51	22.2974		1382.71	99.3219		1382.71	192.769		1382.71	99.5594		1091.51	519.668				1382.71	258.242	1382.71	376.653
1091.99	22.2976		1383.67	99.3972		1383.67	192.834		1383.67	99.5815		1091.99	519.71				1383.67	258.241	1383.67	376.741
1092.48	22.2977		1384.64	99.473		1384.64	192.903		1384.64	99.6034		1092.48	519.752				1384.64	258.239	1384.64	376.831
1092.96	22.2978		1385.6	99.549		1385.6	192.976		1385.6	99.625		1092.96	519.794				1385.6	258.235	1385.6	376.922
1093.44	22.2978		1386.57	99.625		1386.57	193.053		1386.57	99.6462		1093.44	519.836				1386.57	258.23	1386.57	377.014
1093.92	22.2977		1387.53	99.7005		1387.53	193.134		1387.53	99.667		1093.92	519.878				1387.53	258.224	1387.53	377.108
1094.4	22.2976		1388.5	99.7752		1388.5	193.219		1388.5	99.6874		1094.4	519.919				1388.5	258.217	1388.5	377.202
1094.89	22.2974		1389.46	99.8487		1389.46	193.307		1389.46	99.7073		1094.89	519.961				1389.46	258.208	1389.46	377.297
1095.37	22.2972		1390.42	99.9207		1390.42	193.398		1390.42	99.7267		1095.37	520.003				1390.42	258.199	1390.42	377.392
1095.85	22.2969		1391.39	99.9907		1391.39	193.492		1391.39	99.7455		1095.85	520.044				1391.39	258.188	1391.39	377.487
1096.33	22.2966		1392.35	100.058		1392.35	193.588		1392.35	99.7636		1096.33	520.085				1392.35	258.177	1392.35	377.581
1096.82	22.2962		1393.32	100.123		1393.32	193.685		1393.32	99.781		1096.82	520.126				1393.32	258.164	1393.32	377.675
1097.3	22.2958		1394.28	100.185		1394.28	193.784		1394.28	99.7977		1097.3	520.166				1394.28	258.151	1394.28	377.768
1097.78	22.2953		1395.25	100.243		1395.25	193.884		1395.25	99.8137		1097.78	520.206				1395.25	258.137	1395.25	377.86
1098.26	22.2948		1396.21	100.297		1396.21	193.985		1396.21	99.8288		1098.26	520.245				1396.21	258.122	1396.21	377.951
1098.74	22.2944		1397.17	100.378		1397.17	194.085		1397.17	99.8431		1098.74	520.284				1397.17	258.107	1397.17	378.04
1099.23	22.2938		1398.14	100.473		1398.14	194.185		1398.14	99.8565		1099.23	520.323				1398.14	258.092	1398.14	378.128
1099.71	22.2933		1399.1	100.563		1399.1	194.284		1399.1	99.869		1099.71	520.361				1399.1	258.076	1399.1	378.213
1100.19	22.2928		1400.07	100.594		1400.07	194.381		1400.07	99.8805		1100.19	520.398				1400.07	258.059	1400.07	378.296
1100.67	22.2923		1401.03	100.544		1401.03	194.476		1401.03	99.8911		1100.67	520.435				1401.03	258.043	1401.03	378.376
1101.15	22.2918		1402	100.487		1402	194.569		1402	99.9007		1101.15	520.472				1402	258.027	1402	378.454
1101.64	22.2913		1402.96	100.424		1402.96	194.66		1402.96	99.9093		1101.64	520.508				1402.96	258.011	1402.96	378.53
1102.12	22.2908		1403.92	100.353		1403.92	194.747		1403.92	99.9168		1102.12	520.543				1403.92	257.996	1403.92	378.602
1102.6	22.2904		1404.89	100.276		1404.89	194.83		1404.89	99.9233		1102.6	520.578				1404.89	257.981	1404.89	378.672
1103.08	22.29		1405.85	100.19		1405.85	194.91		1405.85	99.9287		1103.08	520.612				1405.85	257.966	1405.85	378.738
1103.57	22.2896		1406.82	100.097		1406.82	194.985		1406.82	99.9331		1103.57	520.645				1406.82	257.952	1406.82	378.802
1104.05	22.2893		1407.78	99.9951		1407.78	195.055		1407.78	99.9363		1104.05	520.678				1407.78	257.939	1407.78	378.863
1104.53	22.2891		1408.75	99.885		1408.75	195.121		1408.75	99.9385		1104.53	520.711				1408.75	257.927	1408.75	378.921
1105.01	22.289		1409.71	99.7663		1409.71	195.182		1409.71	99.9363		1105.01	520.743				1409.71	257.916	1409.71	378.976
1105.49	22.2889		1410.67	99.6389		1410.67	195.237		1410.67	99.9326		1105.49	520.774				1410.67	257.906	1410.67	379.028
1105.98	22.2889		1411.64	99.5027		1411.64	195.288		1411.64	99.9278		1105.98	520.805				1411.64	257.897	1411.64	379.077
1106.46	22.289		1412.6	99.3577		1412.6	195.332		1412.6	99.9219		1106.46	520.836				1412.6	257.89	1412.6	379.124
1106.94	22.2893		1413.57	99.2039		1413.57	195.372		1413.57	99.9149		1106.94	520.866				1413.57	257.884	1413.57	379.168
1107.42	22.2896		1414.53	99.0414		1414.53	195.405		1414.53	99.9068		1107.42	520.896				1414.53	257.879	1414.53	379.21
1107.9	22.2901		1415.49	98.8704		1415.49	195.431		1415.49	99.8976		1107.9	520.926				1415.49	257.876	1415.49	379.25
1108.39	22.2908		1416.46	98.691		1416.46	195.449		1416.46	99.8874		1108.39	520.955				1416.46	257.875	1416.46	379.287
1108.87	22.2916		1417.42	98.5036		1417.42	195.462		1417.42	99.876		1108.87	520.984				1417.42	257.875	1417.42	379.322
1109.35	22.2925		1418.39	98.3085		1418.39	195.47		1418.39	99.8635		1109.35	521.013				1418.39	257.876	1418.39	379.356
1109.83	22.2936		1419.35	98.1061		1419.35	195.473		1419.35	99.85		1109.83	521.042				1419.35	257.88	1419.35	379.388
1110.31	22.2948		1420.32	97.8968		1420.32	195.471		1420.32	99.8354		1110.31	521.07				1420.32	257.884	1420.32	379.418
1110.8	22.2962		1421.28	97.6812		1421.28	195.465		1421.28	99.8198		1110.8	521.099				1421.28	257.891	1421.28	379.447
1111.28	22.2978		1422.24	97.4599		1422.24	195.455		1422.24	99.8031		1111.28	521.127				1422.24	257.899	1422.24	379.475
1111.76	22.2996		1423.21	97.2336		1423.21	195.441		1423.21	99.7853		1111.76	521.155				1423.21	257.908	1423.21	379.502
1112.24	22.3015		1424.17	97.003		1424.17	195.424		1424.17	99.7665		1112.24	521.183				1424.17	257.919	1424.17	379.528
1112.73	22.3036		1425.14	96.7689		1425.14	195.403		1425.14	99.7466		1112.73	521.211				1425.14	257.931	1425.14	379.554
1113.21	22.3059		1426.1	96.5321		1426.1	195.38		1426.1	99.7257		1113.21	521.238				1426.1	257.944	1426.1	379.58
1113.69	22.3084		1427.07	96.2936		1427.07	195.354		1427.07	99.7038		1113.69	521.266				1427.07	257.959	1427.07	379.607
1114.17	22.311		1428.03	96.0542		1428.03	195.326		1428.03	99.6941		1114.17	521.293				1428.03	257.974	1428.03	379.633
1114.65	22.3139		1428.99	95.815		1428.99	195.296		1428.99	99.6866		1114.65	521.319				1428.99	257.991	1428.99	379.659
1115.14	22.3169		1429.96	95.5769		1429.96	195.265		1429.96	99.6781		1115.14	521.346				1429.96	258.008	1429.96	379.687
1115.62	22.3201		1430.92	95.341		1430.92	195.232		1430.92	99.6685		1115.62	521.372				1430.92	258.026	1430.92	379.715
1116.1	22.3235		1431.89	95.1084		1431.89	195.199		1431.89	99.6578		1116.1	521.398				1431.89	258.044	1431.89	379.743
1116.58	22.327		1432.85	94.88		1432.85	195.165		1432.85	99.6461		1116.58	521.423				1432.85	258.063	1432.85	379.773
1117.06	22.3307		1433.82	94.6569		1433.82	195.131		1433.82	99.6332		1117.06	521.448				1433.82	258.082	1433.82	379.803
1117.55	22.3346		1434.78	94.4402		1434.78	195.096		1434.78	99.6192		1117.55	521.473				1434.78	258.101	1434.78	379.834
1118.03	22.3387		1435.74	94.2308		1435.74	195.062		1435.74	99.6042		1118.03	521.497				1435.74	258.12	1435.74	379.866
1118.51	22.3429		1436.71	94.0297		1436.71	195.028		1436.71	99.5879		1118.51	521.521				1436.71	258.139	1436.71	379.901
1118.99	22.3472		1437.67	93.8377		1437.67	194.994		1437.67	99.5706		1118.99	521.543				1437.67	258.157	1437.67	379.939
1119.48	22.3516		1438.64	93.6558		1438.64	194.961		1438.64	99.552		1119.48	521.566				1438.64	258.175	1438.64	379.978
1119.96	22.3562		1439.6	93.4847		1439.6	194.928		1439.6	99.5323		1119.96	521.587				1439.6	258.191	1439.6	380.017
1120.44	22.3609		1440.56	93.3251		1440.56	194.896		1440.56	99.5113		1120.44	521.608				1440.56	258.207	1440.56	380.057
1120.92	22.3657		1441.53	93.1776		1441.53	194.865		1441.53	99.4892		1120.92	521.628				1441.53	258.221	1441.53	380.097
1121.4	22.3706		1442.49	93.0426		1442.49	194.834		1442.49	99.4657		1121.4	521.648				1442.49	258.234	1442.49	380.137
1121.89	22.3756		1443.46	92.9207		1443.46	194.804		1443.46	99.441		1121.89	521.666				1443.46	258.245	1443.46	380.144
1122.37	22.3807		1444.42	92.8121		1444.42	194.775		1444.42	99.4151		1122.37	521.684				1444.42	258.255	1444.42	380.146
1122.85	22.3858		1445.39	92.717		1445.39	194.746		1445.39	99.3878		1122.85	521.701				1445.39	258.263	1445.39	380.148
1123.33	22.391		1446.35	92.6356		1446.35	194.717		1446.35	99.3592		1123.33	521.717				1446.35	258.268	1446.35	380.149
1123.81	22.3963		1447.31	92.5677		1447.31	194.689		1447.31	99.3293		1123.81	521.731				1447.31	258.271	1447.31	380.148
1124.3	22.4016		1448.28	92.5132		1448.28	194.661		1448.28	99.298		1124.3	521.745				1448.28	258.272	1448.28	380.145
1124.78	22.407		1449.24	92.4719		1449.24	194.632		1449.24	99.2653		1124.78	521.759				1449.24	258.264	1449.24	380.14
1125.26	22.4124		1450.21	92.4434		1450.21	194.658		1450.21	99.2312		1125.26	521.771				1450.21	258.25	1450.21	380.132
1125.74	22.4178		1451.17	92.4273		1451.17	194.703		1451.17	99.1958		1125.74	521.782				1451.17	258.232	1451.17	380.121
1126.22	22.4232		1452.14	92.4229		1452.14	194.747		1452.14	99.159		1126.22	521.793				1452.14	258.212	1452.14	380.107
1126.71	22.4286		1453.1	92.4296		1453.1	194.791		1453.1	99.1208		1126.71	521.802				1453.1	258.189	1453.1	380.088
1127.19	22.4341		1454.06	92.4467		1454.06	194.833		1454.06	99.0812		1127.19	521.812				1454.06	258.162	1454.06	380.065
1127.67	22.4395		1455.03	92.4734		1455.03	194.874		1455.03	99.0401		1127.67	521.825				1455.03	258.133	1455.03	380.038
1128.15	22.4449		1455.99	92.5088		1455.99	194.913		1455.99	98.9978		1128.15	521.837				1455.99	258.1	1455.99	380.005
1128.64	22.4503		1456.96	92.5519		1456.96	194.951		1456.96	98.954		1128.64	521.849				1456.96	258.065	1456.96	379.966
1129.12	22.4557		1457.92	92.6018		1457.92	194.986		1457.92	98.9089		1129.12	521.86				1457.92	258.026	1457.92	379.921
1129.6	22.4611		1458.89	92.6575		1458.89	195.02		1458.89	98.8625		1129.6	521.87				1458.89	257.984	1458.89	379.871
1130.08	22.4664		1459.85	92.718		1459.85	195.051		1459.85	98.8147		1130.08	521.879				1459.85	257.939	1459.85	379.814
1130.56	22.4717		1460.81	92.7824		1460.81	195.08		1460.81	98.7657		1130.56	521.888				1460.81	257.891	1460.81	379.75
1131.05	22.477		1461.78	92.8496		1461.78	195.106		1461.78	98.7155		1131.05	521.896				1461.78	257.84	1461.78	379.679
1131.53	22.4822		1462.74	92.9187		1462.74	195.129		1462.74	98.6641		1131.53	521.904				1462.74	257.787	1462.74	379.601
1132.01	22.4874		1463.71	92.989		1463.71	195.149		1463.71	98.6115		1132.01	521.911				1463.71	257.73	1463.71	379.517
1132.49	22.4925		1464.67	93.0594		1464.67	195.166		1464.67	98.5578		1132.49	521.918				1464.67	257.67	1464.67	379.426
1132.97	22.4976		1465.63	93.1293		1465.63	195.18		1465.63	98.5031		1132.97	521.925				1465.63	257.608	1465.63	379.327
1133.46	22.5027		1466.6	93.1981		1466.6	195.191		1466.6	98.4474		1133.46	521.931				1466.6	257.544	1466.6	379.222
1133.94	22.5076		1467.56	93.265		1467.56	195.199		1467.56	98.3908		1133.94	521.936				1467.56	257.477	1467.56	379.111
1134.42	22.5126		1468.53	93.3297		1468.53	195.204		1468.53	98.3334		1134.42	521.942				1468.53	257.408	1468.53	378.993
1134.9	22.5174		1469.49	93.3917		1469.49	195.205		1469.49	98.2753		1134.9	521.946				1469.49	257.336	1469.49	378.869
1135.38	22.5222		1470.46	93.4509		1470.46	195.204		1470.46	98.2164		1135.38	521.951				1470.46	257.263	1470.46	378.739
1135.87	22.5269		1471.42	93.5069		1471.42	195.199		1471.42	98.157		1135.87	521.955				1471.42	257.189	1471.42	378.604
1136.35	22.5316		1472.38	93.5598		1472.38	195.192		1472.38	98.0972		1136.35	521.959				1472.38	257.112	1472.38	378.463
1136.83	22.5362		1473.35	93.6097		1473.35	195.181		1473.35	98.0369		1136.83	521.962				1473.35	257.035	1473.35	378.319
1137.31	22.5407		1474.31	93.6567		1474.31	195.168		1474.31	97.9763		1137.31	521.965				1474.31	256.956	1474.31	378.17
1137.8	22.5451		1475.28	93.701		1475.28	195.153		1475.28	97.9156		1137.8	521.968				1475.28	256.876	1475.28	378.017
1138.28	22.5494		1476.24	93.743		1476.24	195.136		1476.24	97.8548		1138.28	521.971				1476.24	256.795	1476.24	377.861
1138.76	22.5537		1477.21	93.7832		1477.21	195.116		1477.21	97.794		1138.76	521.973				1477.21	256.714	1477.21	377.703
1139.24	22.5579		1478.17	93.8221		1478.17	195.095		1478.17	97.7334		1139.24	521.975				1478.17	256.632	1478.17	377.543
1139.72	22.5619		1479.13	93.8603		1479.13	195.072		1479.13	97.6731		1139.72	521.977				1479.13	256.551	1479.13	377.382
1140.21	22.5659		1480.1	93.8983		1480.1	195.048		1480.1	97.6132		1140.21	521.979				1480.1	256.469	1480.1	377.22
1140.69	22.5698		1481.06	93.937		1481.06	195.023		1481.06	97.5537		1140.69	521.981				1481.06	256.387	1481.06	377.058
1141.17	22.5736		1482.03	93.9771		1482.03	194.997		1482.03	97.4949		1141.17	521.982				1482.03	256.306	1482.03	376.897
1141.65	22.5773		1482.99	94.0192		1482.99	194.971		1482.99	97.4369		1141.65	521.984				1482.99	256.225	1482.99	376.737
1142.13	22.5808		1483.96	94.0642		1483.96	194.944		1483.96	97.3797		1142.13	521.985				1483.96	256.145	1483.96	376.579
1142.62	22.5843		1484.92	94.1128		1484.92	194.917		1484.92	97.3235		1142.62	521.986				1484.92	256.066	1484.92	376.423
1143.1	22.5877		1485.88	94.1656		1485.88	194.891		1485.88	97.2685		1143.1	521.987				1485.88	255.988	1485.88	376.271
1143.58	22.5909		1486.85	94.2235		1486.85	194.865		1486.85	97.2147		1143.58	521.987				1486.85	255.912	1486.85	376.122
1144.06	22.594		1487.81	94.287		1487.81	194.841		1487.81	97.1622		1144.06	521.988				1487.81	255.837	1487.81	375.977
1144.55	22.597		1488.78	94.3568		1488.78	194.817		1488.78	97.1112		1144.55	521.988				1488.78	255.764	1488.78	375.837
1145.03	22.5999		1489.74	94.4333		1489.74	194.794		1489.74	97.0618		1145.03	521.988				1489.74	255.693	1489.74	375.701
1145.51	22.6027		1490.7	94.517		1490.7	194.773		1490.7	97.014		1145.51	521.988				1490.7	255.623	1490.7	375.571
1145.99	22.6054		1491.67	94.6082		1491.67	194.754		1491.67	96.9681		1145.99	521.988				1491.67	255.557	1491.67	375.446
1146.47	22.608		1492.63	94.7073		1492.63	194.737		1492.63	96.924		1146.47	521.989				1492.63	255.492	1492.63	375.328
1146.96	22.6104		1493.6	94.8143		1493.6	194.721		1493.6	96.8819		1146.96	521.989				1493.6	255.431	1493.6	375.215
1147.44	22.6128		1494.56	94.9293		1494.56	194.707		1494.56	96.842		1147.44	521.989				1494.56	255.372	1494.56	375.109
1147.92	22.6151		1495.53	95.0522		1495.53	194.696		1495.53	96.8042		1147.92	521.989				1495.53	255.316	1495.53	375.011
1148.4	22.6172		1496.49	95.183		1496.49	194.687		1496.49	96.7687		1148.4	521.99				1496.49	255.263	1496.49	374.919
1148.88	22.6194		1497.45	95.3214		1497.45	194.679		1497.45	96.7355		1148.88	521.991				1497.45	255.213	1497.45	374.835
1149.37	22.6214		1498.42	95.467		1498.42	194.674		1498.42	96.7047		1149.37	521.991				1498.42	255.167	1498.42	374.758
1149.85	22.6233		1499.38	95.6193		1499.38	194.671		1499.38	96.6764		1149.85	521.992				1499.38	255.124	1499.38	374.689
1150.33	22.6252		1500.35	95.7779		1500.35	194.67		1500.35	96.6506		1150.33	521.993				1500.35	255.084	1500.35	374.628
1150.81	22.627		1501.31	95.9421		1501.31	194.67		1501.31	96.6274		1150.81	521.995				1501.31	255.049	1501.31	374.575
1151.29	22.6288		1502.28	96.1113		1502.28	194.672		1502.28	96.6068		1151.29	521.996				1502.28	255.017	1502.28	374.53
1151.78	22.6306		1503.24	96.2847		1503.24	194.676		1503.24	96.5889		1151.78	521.997				1503.24	254.99	1503.24	374.493
1152.26	22.6323		1504.2	96.4615		1504.2	194.681		1504.2	96.5737		1152.26	521.998				1504.2	254.966	1504.2	374.464
1152.74	22.634		1505.17	96.641		1505.17	194.688		1505.17	96.5612		1152.74	522				1505.17	254.947	1505.17	374.443
1153.22	22.6358		1506.13	96.8222		1506.13	194.695		1506.13	96.5514		1153.22	522.001				1506.13	254.931	1506.13	374.43
1153.71	22.6375		1507.1	97.0042		1507.1	194.706		1507.1	96.5444		1153.71	522.003				1507.1	254.92	1507.1	374.424
1154.19	22.6392		1508.06	97.1862		1508.06	194.747		1508.06	96.5401		1154.19	522.005				1508.06	254.913	1508.06	374.426
1154.67	22.641		1509.03	97.3673		1509.03	194.788		1509.03	96.5386		1154.67	522.007				1509.03	254.911	1509.03	374.436
1155.15	22.6428		1509.99	97.5466		1509.99	194.829		1509.99	96.5398		1155.15	522.009				1509.99	254.913	1509.99	374.453
1155.63	22.6447		1510.95	97.7232		1510.95	194.87		1510.95	96.5437		1155.63	522.011				1510.95	254.919	1510.95	374.477
1156.12	22.6466		1511.92	97.8963		1511.92	194.91		1511.92	96.5502		1156.12	522.013				1511.92	254.929	1511.92	374.508
1156.6	22.6486		1512.88	98.0651		1512.88	194.949		1512.88	96.5594		1156.6	522.016				1512.88	254.944	1512.88	374.546
1157.08	22.6508		1513.85	98.2288		1513.85	194.987		1513.85	96.5713		1157.08	522.018				1513.85	254.963	1513.85	374.591
1157.56	22.653		1514.81	98.3867		1514.81	195.023		1514.81	96.5856		1157.56	522.021				1514.81	254.986	1514.81	374.643
1158.04	22.6553		1515.78	98.5383		1515.78	195.058		1515.78	96.6025		1158.04	522.023				1515.78	255.013	1515.78	374.701
1158.53	22.6577		1516.74	98.6829		1516.74	195.09		1516.74	96.6218		1158.53	522.026				1516.74	255.045	1516.74	374.766
1159.01	22.6602		1517.7	98.8201		1517.7	195.12		1517.7	96.6436		1159.01	522.028				1517.7	255.08	1517.7	374.836
1159.49	22.6629		1518.67	98.9494		1518.67	195.148		1518.67	96.6676		1159.49	522.031				1518.67	255.119	1518.67	374.913
1159.97	22.6657		1519.63	99.0705		1519.63	195.174		1519.63	96.6938		1159.97	522.034				1519.63	255.162	1519.63	374.994
1160.45	22.6686		1520.6	99.1831		1520.6	195.196		1520.6	96.7223		1160.45	522.037				1520.6	255.209	1520.6	375.08
1160.94	22.6717		1521.56	99.2872		1521.56	195.216		1521.56	96.7528		1160.94	522.04				1521.56	255.259	1521.56	375.171
1161.42	22.6748		1522.52	99.3824		1522.52	195.233		1522.52	96.7852		1161.42	522.043				1522.52	255.312	1522.52	375.265
1161.9	22.6782		1523.49	99.4688		1523.49	195.246		1523.49	96.8196		1161.9	522.045				1523.49	255.369	1523.49	375.363
1162.38	22.6816		1524.45	99.5465		1524.45	195.257		1524.45	96.8558		1162.38	522.048				1524.45	255.428	1524.45	375.463
1162.87	22.6852		1525.42	99.6154		1525.42	195.264		1525.42	96.8937		1162.87	522.05				1525.42	255.491	1525.42	375.566
1163.35	22.6889		1526.38	99.6758		1526.38	195.268		1526.38	96.9332		1163.35	522.052				1526.38	255.556	1526.38	375.672
1163.83	22.6928		1527.35	99.7277		1527.35	195.269		1527.35	96.9742		1163.83	522.054				1527.35	255.623	1527.35	375.778
1164.31	22.6968		1528.31	99.7716		1528.31	195.267		1528.31	97.0166		1164.31	522.056				1528.31	255.693	1528.31	375.886
1164.79	22.7009		1529.27	99.8075		1529.27	195.262		1529.27	97.0603		1164.79	522.058				1529.27	255.765	1529.27	375.995
1165.28	22.7051		1530.24	99.8358		1530.24	195.253		1530.24	97.1052		1165.28	522.059				1530.24	255.839	1530.24	376.105
1165.76	22.7094		1531.2	99.8569		1531.2	195.242		1531.2	97.1513		1165.76	522.061				1531.2	255.914	1531.2	376.214
1166.24	22.7139		1532.17	99.871		1532.17	195.227		1532.17	97.1983		1166.24	522.062				1532.17	255.991	1532.17	376.323
1166.72	22.7184		1533.13	99.8786		1533.13	195.21		1533.13	97.2462		1166.72	522.063				1533.13	256.069	1533.13	376.432
1167.2	22.723		1534.1	99.8799		1534.1	195.19		1534.1	97.2948		1167.2	522.065				1534.1	256.148	1534.1	376.54
1167.69	22.7277		1535.06	99.8754		1535.06	195.168		1535.06	97.3442		1167.69	522.066				1535.06	256.228	1535.06	376.646
1168.17	22.7325		1536.02	99.8653		1536.02	195.143		1536.02	97.3942		1168.17	522.066				1536.02	256.309	1536.02	376.75
1168.65	22.7373		1536.99	99.8501		1536.99	195.116		1536.99	97.4446		1168.65	522.067				1536.99	256.39	1536.99	376.853
1169.13	22.7421		1537.95	99.83		1537.95	195.087		1537.95	97.4954		1169.13	522.068				1537.95	256.471	1537.95	376.953
1169.62	22.747		1538.92	99.8053		1538.92	195.056		1538.92	97.5466		1169.62	522.069				1538.92	256.552	1538.92	377.05
1170.1	22.752		1539.88	99.7763		1539.88	195.023		1539.88	97.5979		1170.1	522.069				1539.88	256.633	1539.88	377.143
1170.58	22.7569		1540.85	99.7435		1540.85	194.989		1540.85	97.6493		1170.58	522.069				1540.85	256.713	1540.85	377.234
1171.06	22.7618		1541.81	99.7087		1541.81	194.954		1541.81	97.7008		1171.06	522.07				1541.81	256.793	1541.81	377.32
1171.54	22.7667		1542.77	99.6701		1542.77	194.917		1542.77	97.7522		1171.54	522.07				1542.77	256.872	1542.77	377.403
1172.03	22.7716		1543.74	99.6281		1543.74	194.879		1543.74	97.8035		1172.03	522.07				1543.74	256.951	1543.74	377.482
1172.51	22.7765		1544.7	99.6434		1544.7	194.841		1544.7	97.8546		1172.51	522.07				1544.7	257.028	1544.7	377.556
1172.99	22.7813		1545.67	99.6583		1545.67	194.801		1545.67	97.9054		1172.99	522.07				1545.67	257.104	1545.67	377.628
1173.47	22.7861		1546.63	99.6699		1546.63	194.762		1546.63	97.9558		1173.47	522.07				1546.63	257.179	1546.63	377.695
1173.95	22.7908		1547.59	99.6781		1547.59	194.722		1547.59	98.0058		1173.95	522.07				1547.59	257.252	1547.59	377.759
1174.44	22.7954		1548.56	99.6829		1548.56	194.682		1548.56	98.0554		1174.44	522.07				1548.56	257.324	1548.56	377.819
1174.92	22.7999		1549.52	99.6842		1549.52	194.642		1549.52	98.1043		1174.92	522.07				1549.52	257.393	1549.52	377.877
1175.4	22.8044		1550.49	99.6819		1550.49	194.602		1550.49	98.1527		1175.4	522.07				1550.49	257.461	1550.49	377.931
1175.88	22.8087		1551.45	99.676		1551.45	194.562		1551.45	98.2004		1175.88	522.07				1551.45	257.528	1551.45	377.983
1176.36	22.813		1552.42	99.6661		1552.42	194.523		1552.42	98.2474		1176.36	522.07				1552.42	257.592	1552.42	378.032
1176.85	22.8171		1553.38	99.6523		1553.38	194.485		1553.38	98.2937		1176.85	522.07				1553.38	257.654	1553.38	378.078
1177.33	22.8211		1554.34	99.6344		1554.34	194.447		1554.34	98.3391		1177.33	522.069				1554.34	257.713	1554.34	378.123
1177.81	22.825		1555.31	99.6121		1555.31	194.411		1555.31	98.3837		1177.81	522.069				1555.31	257.771	1555.31	378.165
1178.29	22.8288		1556.27	99.5853		1556.27	194.375		1556.27	98.4274		1178.29	522.069				1556.27	257.826	1556.27	378.205
1178.78	22.8324		1557.24	99.5538		1557.24	194.342		1557.24	98.4702		1178.78	522.068				1557.24	257.879	1557.24	378.243
1179.26	22.8359		1558.2	99.5175		1558.2	194.309		1558.2	98.5121		1179.26	522.068				1558.2	257.93	1558.2	378.28
1179.74	22.8393		1559.17	99.4763		1559.17	194.279		1559.17	98.5529		1179.74	522.067				1559.17	257.978	1559.17	378.315
1180.22	22.8426		1560.13	99.43		1560.13	194.251		1560.13	98.5928		1180.22	522.066				1560.13	258.024	1560.13	378.35
1180.7	22.8458		1561.09	99.3786		1561.09	194.225		1561.09	98.6316		1180.7	522.065				1561.09	258.067	1561.09	378.383
1181.19	22.8489		1562.06	99.3219		1562.06	194.201		1562.06	98.6693		1181.19	522.064				1562.06	258.108	1562.06	378.416
1181.67	22.8519		1563.02	99.2599		1563.02	194.179		1563.02	98.7059		1181.67	522.063				1563.02	258.147	1563.02	378.448
1182.15	22.8548		1563.99	99.1926		1563.99	194.161		1563.99	98.7415		1182.15	522.062				1563.99	258.183	1563.99	378.48
1182.63	22.8576		1564.95	99.12		1564.95	194.145		1564.95	98.7759		1182.63	522.06				1564.95	258.216	1564.95	378.512
1183.11	22.8603		1565.92	99.0423		1565.92	194.132		1565.92	98.8092		1183.11	522.059				1565.92	258.247	1565.92	378.545
1183.6	22.8629		1566.88	98.9594		1566.88	194.122		1566.88	98.8413		1183.6	522.057				1566.88	258.276	1566.88	378.579
1184.08	22.8655		1567.84	98.8716		1567.84	194.115		1567.84	98.8722		1184.08	522.056				1567.84	258.302	1567.84	378.613
1184.56	22.8681		1568.81	98.7791		1568.81	194.112		1568.81	98.902		1184.56	522.055				1568.81	258.326	1568.81	378.648
1185.04	22.8706		1569.77	98.682		1569.77	194.112		1569.77	98.9306		1185.04	522.053				1569.77	258.348	1569.77	378.684
1185.53	22.873		1570.74	98.5807		1570.74	194.116		1570.74	98.9579		1185.53	522.052				1570.74	258.367	1570.74	378.721
1186.01	22.8755		1571.7	98.4755		1571.7	194.123		1571.7	98.984		1186.01	522.05				1571.7	258.383	1571.7	378.759
1186.49	22.8779		1572.66	98.3668		1572.66	194.134		1572.66	99.0089		1186.49	522.049				1572.66	258.395	1572.66	378.797
1186.97	22.8804		1573.63	98.2549		1573.63	194.148		1573.63	99.0326		1186.97	522.047				1573.63	258.405	1573.63	378.836
1187.45	22.8829		1574.59	98.1404		1574.59	194.166		1574.59	99.0551		1187.45	522.046				1574.59	258.413	1574.59	378.876
1187.94	22.8854		1575.56	98.0236		1575.56	194.187		1575.56	99.0763		1187.94	522.044				1575.56	258.419	1575.56	378.916
1188.42	22.8879		1576.52	97.9052		1576.52	194.212		1576.52	99.0963		1188.42	522.042				1576.52	258.422	1576.52	378.956
1188.9	22.8905		1577.49	97.7856		1577.49	194.241		1577.49	99.115		1188.9	522.041				1577.49	258.424	1577.49	378.997
1189.38	22.893		1578.45	97.6655		1578.45	194.273		1578.45	99.1325		1189.38	522.039				1578.45	258.425	1578.45	379.037
1189.86	22.8957		1579.41	97.5454		1579.41	194.307		1579.41	99.1488		1189.86	522.038				1579.41	258.423	1579.41	379.078
1190.35	22.8984		1580.38	97.426		1580.38	194.345		1580.38	99.1638		1190.35	522.036				1580.38	258.42	1580.38	379.119
1190.83	22.9011		1581.34	97.3078		1581.34	194.386		1581.34	99.1776		1190.83	522.035				1581.34	258.416	1581.34	379.159
1191.31	22.9039		1582.31	97.1916		1582.31	194.43		1582.31	99.1901		1191.31	522.034				1582.31	258.41	1582.31	379.2
1191.79	22.9068		1583.27	97.0778		1583.27	194.476		1583.27	99.2014		1191.79	522.033				1583.27	258.402	1583.27	379.24
1192.27	22.9097		1584.24	96.9672		1584.24	194.524		1584.24	99.2115		1192.27	522.032				1584.24	258.394	1584.24	379.28
1192.76	22.9126		1585.2	96.8604		1585.2	194.573		1585.2	99.2205		1192.76	522.032				1585.2	258.384	1585.2	379.319
1193.24	22.9156		1586.16	96.7578		1586.16	194.625		1586.16	99.2281		1193.24	522.031				1586.16	258.374	1586.16	379.357
1193.72	22.9187		1587.13	96.6602		1587.13	194.677		1587.13	99.2347		1193.72	522.031				1587.13	258.363	1587.13	379.395
1194.2	22.9217		1588.09	96.568		1588.09	194.731		1588.09	99.24		1194.2	522.031				1588.09	258.351	1588.09	379.432
1194.69	22.9248		1589.06	96.4817		1589.06	194.785		1589.06	99.2442		1194.69	522.031				1589.06	258.338	1589.06	379.468
1195.17	22.928		1590.02	96.4018		1590.02	194.84		1590.02	99.2472		1195.17	522.031				1590.02	258.325	1590.02	379.503
1195.65	22.9311		1590.99	96.3287		1590.99	194.894		1590.99	99.2491		1195.65	522.032				1590.99	258.311	1590.99	379.536
1196.13	22.9342		1591.95	96.2628		1591.95	194.949		1591.95	99.25		1196.13	522.032				1591.95	258.298	1591.95	379.568
1196.61	22.9373		1592.91	96.2044		1592.91	195.003		1592.91	99.2497		1196.61	522.032				1592.91	258.284	1592.91	379.598
1197.1	22.9404		1593.88	96.1537		1593.88	195.056		1593.88	99.2483		1197.1	522.033				1593.88	258.27	1593.88	379.627
1197.58	22.9435		1594.84	96.111		1594.84	195.108		1594.84	99.2459		1197.58	522.033				1594.84	258.256	1594.84	379.654
1198.06	22.9466		1595.81	96.0765		1595.81	195.159		1595.81	99.2424		1198.06	522.034				1595.81	258.243	1595.81	379.68
1198.54	22.9496		1596.77	96.0502		1596.77	195.208		1596.77	99.2379		1198.54	522.034				1596.77	258.229	1596.77	379.704
1199.02	22.9526		1597.73	96.0321		1597.73	195.255		1597.73	99.2325		1199.02	522.035				1597.73	258.217	1597.73	379.727
1199.51	22.9555		1598.7	96.0223		1598.7	195.3		1598.7	99.2261		1199.51	522.035				1598.7	258.205	1598.7	379.748
1199.99	22.9583		1599.66	96.0206		1599.66	195.343		1599.66	99.2187		1199.99	522.036				1599.66	258.193	1599.66	379.769
1200.47	22.9611		1600.63	96.0268		1600.63	195.383		1600.63	99.2105		1200.47	522.037				1600.63	258.182	1600.63	379.787
1200.95	22.9638		1601.59	96.0409		1601.59	195.421		1601.59	99.2013		1200.95	522.037				1601.59	258.172	1601.59	379.805
1201.43	22.9664		1602.56	96.0624		1602.56	195.456		1602.56	99.1913		1201.43	522.038				1602.56	258.163	1602.56	379.822
1201.92	22.9689		1603.52	96.091		1603.52	195.488		1603.52	99.1805		1201.92	522.038				1603.52	258.155	1603.52	379.837
1202.4	22.9713		1604.48	96.1264		1604.48	195.517		1604.48	99.1688		1202.4	522.038				1604.48	258.147	1604.48	379.852
1202.88	22.9737		1605.45	96.1682		1605.45	195.543		1605.45	99.1564		1202.88	522.038				1605.45	258.141	1605.45	379.866
1203.36	22.9759		1606.41	96.2158		1606.41	195.566		1606.41	99.1432		1203.36	522.038				1606.41	258.136	1606.41	379.88
1203.85	22.9781		1607.38	96.2688		1607.38	195.586		1607.38	99.1292		1203.85	522.038				1607.38	258.132	1607.38	379.893
1204.33	22.9801		1608.34	96.3267		1608.34	195.603		1608.34	99.1145		1204.33	522.037				1608.34	258.129	1608.34	379.906
1204.81	22.9821		1609.31	96.3888		1609.31	195.617		1609.31	99.0992		1204.81	522.037				1609.31	258.127	1609.31	379.919
1205.29	22.984		1610.27	96.4545		1610.27	195.628		1610.27	99.0831		1205.29	522.036				1610.27	258.126	1610.27	379.931
1205.77	22.9858		1611.23	96.5234		1611.23	195.637		1611.23	99.0663		1205.77	522.035				1611.23	258.127	1611.23	379.944
1206.26	22.9875		1612.2	96.5947		1612.2	195.643		1612.2	99.049		1206.26	522.033				1612.2	258.128	1612.2	379.957
1206.74	22.9892		1613.16	96.6679		1613.16	195.646		1613.16	99.0309		1206.74	522.032				1613.16	258.131	1613.16	379.97
1207.22	22.9908		1614.13	96.7424		1614.13	195.647		1614.13	99.0123		1207.22	522.03				1614.13	258.134	1614.13	379.983
1207.7	22.9923		1615.09	96.8176		1615.09	195.645		1615.09	98.993		1207.7	522.028				1615.09	258.138	1615.09	380.01
1208.18	22.9939		1616.06	96.8929		1616.06	195.642		1616.06	98.9732		1208.18	522.026				1616.06	258.144	1616.06	380.04
1208.67	22.9954		1617.02	96.9677		1617.02	195.636		1617.02	98.9527		1208.67	522.024				1617.02	258.149	1617.02	380.072
1209.15	22.9968		1617.98	97.0415		1617.98	195.605		1617.98	98.9729		1209.15	522.022				1617.98	258.156	1617.98	380.103
1209.63	22.9983		1618.95	97.1139		1618.95	195.563		1618.95	99.0167		1209.63	522.019				1618.95	258.163	1618.95	380.136
1210.11	22.9997		1619.91	97.1844		1619.91	195.52		1619.91	99.0599		1210.11	522.017				1619.91	258.171	1619.91	380.169
1210.6	23.0012		1620.88	97.2524		1620.88	195.475		1620.88	99.1026		1210.6	522.014				1620.88	258.18	1620.88	380.203
1211.08	23.0027		1621.84	97.3178		1621.84	195.43		1621.84	99.1447		1211.08	522.011				1621.84	258.189	1621.84	380.238
1211.56	23.0043		1622.8	97.38		1622.8	195.384		1622.8	99.1862		1211.56	522.009				1622.8	258.198	1622.8	380.274
1212.04	23.0059		1623.77	97.439		1623.77	195.337		1623.77	99.2271		1212.04	522.006				1623.77	258.207	1623.77	380.311
1212.52	23.0075		1624.73	97.4943		1624.73	195.291		1624.73	99.2675		1212.52	522.003				1624.73	258.217	1624.73	380.348
1213.01	23.0093		1625.7	97.5459		1625.7	195.244		1625.7	99.3072		1213.01	522				1625.7	258.227	1625.7	380.387
1213.49	23.0111		1626.66	97.5935		1626.66	195.197		1626.66	99.3462		1213.49	521.998				1626.66	258.236	1626.66	380.425
1213.97	23.0131		1627.63	97.6373		1627.63	195.151		1627.63	99.3846		1213.97	521.995				1627.63	258.246	1627.63	380.465
1214.45	23.0151		1628.59	97.677		1628.59	195.105		1628.59	99.4222		1214.45	521.992				1628.59	258.256	1628.59	380.505
1214.93	23.0173		1629.55	97.7129		1629.55	195.06		1629.55	99.4592		1214.93	521.99				1629.55	258.265	1629.55	380.545
1215.42	23.0196		1630.52	97.7449		1630.52	195.017		1630.52	99.4954		1215.42	521.987				1630.52	258.274	1630.52	380.586
1215.9	23.0221		1631.48	97.7732		1631.48	194.974		1631.48	99.5308		1215.9	521.985				1631.48	258.283	1631.48	380.626
1216.38	23.0247		1632.45	97.798		1632.45	194.933		1632.45	99.4653		1216.38	521.983				1632.45	258.292	1632.45	380.666
1216.86	23.0275		1633.41	97.8196		1633.41	194.894		1633.41	99.459		1216.86	521.98				1633.41	258.3	1633.41	380.706
1217.34	23.0304		1634.38	97.8382		1634.38	194.856		1634.38	99.218		1217.34	521.978				1634.38	258.308	1634.38	380.745
1217.83	23.0335		1635.34	97.8542		1635.34	194.821		1635.34	99.136		1217.83	521.976				1635.34	258.316	1635.34	380.783
1218.31	23.0368		1636.3	97.8678		1636.3	194.788		1636.3	99.0245		1218.31	521.974				1636.3	258.323	1636.3	380.82
1218.79	23.0402		1637.27	97.8795		1637.27	194.757		1637.27	99.0343		1218.79	521.972				1637.27	258.329	1637.27	380.855
1219.27	23.0438		1638.23	97.8896		1638.23	194.728		1638.23	99.2431		1219.27	521.969				1638.23	258.335	1638.23	380.888
1219.76	23.0476		1639.2	97.8986		1639.2	194.702		1639.2	99.408		1219.76	521.967				1639.2	258.341	1639.2	380.919
1220.24	23.0515		1640.16	97.907		1640.16	194.679		1640.16	99.5073		1220.24	521.965				1640.16	258.346	1640.16	380.948
1220.72	23.0556		1641.13	97.9151		1641.13	194.659		1641.13	99.6327		1220.72	521.963				1641.13	258.351	1641.13	380.975
1221.2	23.0599		1642.09	97.9066		1642.09	194.641		1642.09	99.8568		1221.2	521.961				1642.09	258.355	1642.09	380.999
1221.68	23.0643		1643.05	97.8259		1643.05	194.627		1643.05	99.8796		1221.68	521.959				1643.05	258.359	1643.05	381.019
1222.17	23.0689		1644.02	97.7464		1644.02	194.615		1644.02	99.9011		1222.17	521.957				1644.02	258.362	1644.02	381.037
1222.65	23.0736		1644.98	97.6685		1644.98	194.607		1644.98	99.9213		1222.65	521.955				1644.98	258.365	1644.98	381.051
1223.13	23.0785		1645.95	97.5926		1645.95	194.601		1645.95	99.9401		1223.13	521.953				1645.95	258.367	1645.95	381.061
1223.61	23.0834		1646.91	97.5193		1646.91	194.599		1646.91	99.9575		1223.61	521.951				1646.91	258.368	1646.91	381.068
1224.09	23.0885		1647.88	97.4488		1647.88	194.6		1647.88	99.9734		1224.09	521.949				1647.88	258.369	1647.88	381.07
1224.58	23.0936		1648.84	97.3816		1648.84	194.604		1648.84	99.9879		1224.58	521.947				1648.84	258.368	1648.84	381.068
1225.06	23.0989		1649.8	97.318		1649.8	194.61		1649.8	100.001		1225.06	521.944				1649.8	258.367	1649.8	381.061
1225.54	23.1042		1650.77	97.2584		1650.77	194.62		1650.77	100.012		1225.54	521.942				1650.77	258.365	1650.77	381.05
1226.02	23.1096		1651.73	97.203		1651.73	194.633		1651.73	100.022		1226.02	521.939				1651.73	258.369	1651.73	381.033
1226.51	23.115		1652.7	97.1522		1652.7	194.648		1652.7	100.03		1226.51	521.937				1652.7	258.376	1652.7	381.012
1226.99	23.1205		1653.66	97.1061		1653.66	194.666		1653.66	100.037		1226.99	521.934				1653.66	258.382	1653.66	380.985
1227.47	23.126		1654.62	97.065		1654.62	194.687		1654.62	100.042		1227.47	521.931				1654.62	258.386	1654.62	380.953
1227.95	23.1315		1655.59	97.029		1655.59	194.71		1655.59	100.046		1227.95	521.928				1655.59	258.389	1655.59	380.915
1228.43	23.137		1656.55	96.9981		1656.55	194.735		1656.55	100.048		1228.43	521.925				1656.55	258.391	1656.55	380.873
1228.92	23.1425		1657.52	96.9725		1657.52	194.762		1657.52	100.049		1228.92	521.922				1657.52	258.392	1657.52	380.842
1229.4	23.148		1658.48	96.9523		1658.48	194.792		1658.48	100.054		1229.4	521.919				1658.48	258.392	1658.48	380.851
1229.88	23.1534		1659.45	96.9374		1659.45	194.823		1659.45	100.057		1229.88	521.916				1659.45	258.39	1659.45	380.855
1230.36	23.1588		1660.41	96.9277		1660.41	194.855		1660.41	100.058		1230.36	521.913				1660.41	258.387	1660.41	380.854
1230.84	23.1643		1661.37	96.9233		1661.37	194.889		1661.37	100.058		1230.84	521.91				1661.37	258.382	1661.37	380.848
1231.33	23.1696		1662.34	96.9239		1662.34	194.924		1662.34	100.056		1231.33	521.907				1662.34	258.375	1662.34	380.837
1231.81	23.175		1663.3	96.9295		1663.3	194.96		1663.3	100.053		1231.81	521.905				1663.3	258.367	1663.3	380.822
1232.29	23.1803		1664.27	96.9398		1664.27	194.997		1664.27	100.048		1232.29	521.902				1664.27	258.357	1664.27	380.803
1232.77	23.1855		1665.23	96.9547		1665.23	195.035		1665.23	100.042		1232.77	521.9				1665.23	258.346	1665.23	380.78
1233.25	23.1907		1666.2	96.9739		1666.2	195.072		1666.2	100.034		1233.25	521.897				1666.2	258.333	1666.2	380.753
1233.74	23.1959		1667.16	96.9972		1667.16	195.11		1667.16	100.025		1233.74	521.894				1667.16	258.318	1667.16	380.722
1234.22	23.201		1668.12	97.0242		1668.12	195.148		1668.12	100.015		1234.22	521.892				1668.12	258.302	1668.12	380.687
1234.7	23.2062		1669.09	97.0546		1669.09	195.185		1669.09	100.004		1234.7	521.889				1669.09	258.284	1669.09	380.649
1235.18	23.2113		1670.05	97.0882		1670.05	195.222		1670.05	99.9908		1235.18	521.887				1670.05	258.265	1670.05	380.608
1235.67	23.2163		1671.02	97.1246		1671.02	195.258		1671.02	99.9769		1235.67	521.885				1671.02	258.244	1671.02	380.564
1236.15	23.2214		1671.98	97.1635		1671.98	195.293		1671.98	99.9619		1236.15	521.882				1671.98	258.222	1671.98	380.517
1236.63	23.2264		1672.95	97.2044		1672.95	195.328		1672.95	99.9458		1236.63	521.88				1672.95	258.199	1672.95	380.469
1237.11	23.2315		1673.91	97.247		1673.91	195.361		1673.91	99.9287		1237.11	521.878				1673.91	258.175	1673.91	380.418
1237.59	23.2365		1674.87	97.2909		1674.87	195.392		1674.87	99.9108		1237.59	521.876				1674.87	258.15	1674.87	380.366
1238.08	23.2415		1675.84	97.3358		1675.84	195.422		1675.84	99.892		1238.08	521.874				1675.84	258.124	1675.84	380.312
1238.56	23.2466		1676.8	97.3813		1676.8	195.45		1676.8	99.8725		1238.56	521.873				1676.8	258.097	1676.8	380.258
1239.04	23.2517		1677.77	97.427		1677.77	195.476		1677.77	99.8523		1239.04	521.871				1677.77	258.07	1677.77	380.203
1239.52	23.2568		1678.73	97.4726		1678.73	195.5		1678.73	99.8315		1239.52	521.87				1678.73	258.042	1678.73	380.148
1240	23.2619		1679.69	97.5177		1679.69	195.521		1679.69	99.8102		1240	521.869				1679.69	258.014	1679.69	380.092
1240.49	23.267		1680.66	97.562		1680.66	195.54		1680.66	99.7884		1240.49	521.868				1680.66	257.986	1680.66	380.037
1240.97	23.2722		1681.62	97.6052		1681.62	195.557		1681.62	99.7662		1240.97	521.867				1681.62	257.958	1681.62	379.983
1241.45	23.2775		1682.59	97.6469		1682.59	195.571		1682.59	99.7437		1241.45	521.866				1682.59	257.93	1682.59	379.928
1241.93	23.2827		1683.55	97.6869		1683.55	195.582		1683.55	99.721		1241.93	521.865				1683.55	257.902	1683.55	379.874
1242.41	23.2881		1684.52	97.7249		1684.52	195.591		1684.52	99.6982		1242.41	521.865				1684.52	257.875	1684.52	379.821
1242.9	23.2934		1685.48	97.7606		1685.48	195.597		1685.48	99.6753		1242.9	521.864				1685.48	257.849	1685.48	379.769
1243.38	23.2988		1686.44	97.7939		1686.44	195.6		1686.44	99.6524		1243.38	521.864				1686.44	257.823	1686.44	379.718
1243.86	23.3042		1687.41	97.8245		1687.41	195.6		1687.41	99.6295		1243.86	521.863				1687.41	257.798	1687.41	379.668
1244.34	23.3097		1688.37	97.8523		1688.37	195.597		1688.37	99.6068		1244.34	521.863				1688.37	257.775	1688.37	379.62
1244.83	23.3152		1689.34	97.877		1689.34	195.591		1689.34	99.5843		1244.83	521.863				1689.34	257.752	1689.34	379.573
1245.31	23.3207		1690.3	97.8986		1690.3	195.582		1690.3	99.562		1245.31	521.863				1690.3	257.731	1690.3	379.528
1245.79	23.3262		1691.27	97.9169		1691.27	195.57		1691.27	99.5401		1245.79	521.863				1691.27	257.712	1691.27	379.486
1246.27	23.3317		1692.23	97.9319		1692.23	195.555		1692.23	99.5185		1246.27	521.864				1692.23	257.694	1692.23	379.446
1246.75	23.3372		1693.19	97.9434		1693.19	195.537		1693.19	99.4974		1246.75	521.864				1693.19	257.677	1693.19	379.408
1247.24	23.3427		1694.16	97.9516		1694.16	195.516		1694.16	99.4767		1247.24	521.865				1694.16	257.663	1694.16	379.373
1247.72	23.3482		1695.12	97.9563		1695.12	195.493		1695.12	99.4566		1247.72	521.866				1695.12	257.65	1695.12	379.341
1248.2	23.3537		1696.09	97.9576		1696.09	195.467		1696.09	99.437		1248.2	521.867				1696.09	257.639	1696.09	379.312
1248.68	23.3591		1697.05	97.9555		1697.05	195.438		1697.05	99.418		1248.68	521.869				1697.05	257.63	1697.05	379.287
1249.16	23.3646		1698.02	97.95		1698.02	195.406		1698.02	99.3996		1249.16	521.87				1698.02	257.624	1698.02	379.264
1249.65	23.3699		1698.98	97.9413		1698.98	195.372		1698.98	99.3819		1249.65	521.872				1698.98	257.619	1698.98	379.245
1250.13	23.3753		1699.94	97.9295		1699.94	195.336		1699.94	99.3648		1250.13	521.874				1699.94	257.616	1699.94	379.229
1250.61	23.3806		1700.91	97.9146		1700.91	195.297		1700.91	99.3484		1250.61	521.876				1700.91	257.615	1700.91	379.216
1251.09	23.3859		1701.87	97.897		1701.87	195.257		1701.87	99.3327		1251.09	521.877				1701.87	257.616	1701.87	379.206
1251.58	23.391		1702.84	97.8766		1702.84	195.215		1702.84	99.3176		1251.58	521.879				1702.84	257.62	1702.84	379.2
1252.06	23.3962		1703.8	97.8537		1703.8	195.171		1703.8	99.3032		1252.06	521.881				1703.8	257.625	1703.8	379.196
1252.54	23.4012		1704.76	97.8285		1704.76	195.125		1704.76	99.2895		1252.54	521.884				1704.76	257.632	1704.76	379.197
1253.02	23.4062		1705.73	97.8013		1705.73	195.078		1705.73	99.2764		1253.02	521.886				1705.73	257.641	1705.73	379.2
1253.5	23.4112		1706.69	97.7095		1706.69	195.03		1706.69	99.2639		1253.5	521.888				1706.69	257.652	1706.69	379.208
1253.99	23.416		1707.66	97.5241		1707.66	194.981		1707.66	99.252		1253.99	521.89				1707.66	257.665	1707.66	379.218
1254.47	23.4208		1708.62	97.338		1708.62	194.931		1708.62	99.2407		1254.47	521.893				1708.62	257.679	1708.62	379.233
1254.95	23.4255		1709.59	97.1516		1709.59	194.881		1709.59	99.2299		1254.95	521.895				1709.59	257.694	1709.59	379.251
1255.43	23.4302		1710.55	96.9651		1710.55	194.83		1710.55	99.2196		1255.43	521.898				1710.55	257.711	1710.55	379.273
1255.91	23.4347		1711.51	96.7789		1711.51	194.778		1711.51	99.2098		1255.91	521.9				1711.51	257.73	1711.51	379.298
1256.4	23.4392		1712.48	96.5932		1712.48	194.787		1712.48	99.2003		1256.4	521.902				1712.48	257.749	1712.48	379.326
1256.88	23.4437		1713.44	96.4084		1713.44	194.83		1713.44	99.1912		1256.88	521.904				1713.44	257.769	1713.44	379.358
1257.36	23.4481		1714.41	96.2249		1714.41	194.873		1714.41	99.1824		1257.36	521.906				1714.41	257.791	1714.41	379.392
1257.84	23.4524		1715.37	96.043		1715.37	194.916		1715.37	99.1738		1257.84	521.908				1715.37	257.813	1715.37	379.428
1258.32	23.4567		1716.34	95.863		1716.34	194.96		1716.34	99.1654		1258.32	521.91				1716.34	257.835	1716.34	379.465
1258.81	23.4609		1717.3	95.6852		1717.3	195.004		1717.3	99.1571		1258.81	521.912				1717.3	257.858	1717.3	379.504
1259.29	23.4651		1718.26	95.5102		1718.26	195.049		1718.26	99.1488		1259.29	521.913				1718.26	257.88	1718.26	379.544
1259.77	23.4692		1719.23	95.338		1719.23	195.095		1719.23	99.1405		1259.77	521.915				1719.23	257.903	1719.23	379.584
1260.25	23.4733		1720.19	95.1692		1720.19	195.142		1720.19	99.1322		1260.25	521.916				1720.19	257.926	1720.19	379.624
1260.74	23.4773		1721.16	95.0041		1721.16	195.189		1721.16	99.1236		1260.74	521.917				1721.16	257.948	1721.16	379.663
1261.22	23.4813		1722.12	94.8429		1722.12	195.238		1722.12	99.1149		1261.22	521.918				1722.12	257.97	1722.12	379.701
1261.7	23.4853		1723.09	94.6861		1723.09	195.287		1723.09	99.1059		1261.7	521.919				1723.09	257.991	1723.09	379.738
1262.18	23.4892		1724.05	94.5339		1724.05	195.336		1724.05	99.0965		1262.18	521.919				1724.05	258.01	1724.05	379.772
1262.66	23.4931		1725.01	94.3866		1725.01	195.387		1725.01	99.0867		1262.66	521.92				1725.01	258.029	1725.01	379.804
1263.15	23.4969		1725.98	94.2445		1725.98	195.438		1725.98	99.0764		1263.15	521.92				1725.98	258.047	1725.98	379.834
1263.63	23.5006		1726.94	94.1079		1726.94	195.489		1726.94	99.0656		1263.63	521.92				1726.94	258.063	1726.94	379.86
1264.11	23.5043		1727.91	93.977		1727.91	195.54		1727.91	99.0541		1264.11	521.92				1727.91	258.077	1727.91	379.878
1264.59	23.508		1728.87	93.852		1728.87	195.592		1728.87	99.0421		1264.59	521.92				1728.87	258.09	1728.87	379.874
1265.07	23.5116		1729.83	93.7332		1729.83	195.643		1729.83	99.0293		1265.07	521.92				1729.83	258.101	1729.83	379.865
1265.56	23.5152		1730.8	93.6207		1730.8	195.695		1730.8	99.0158		1265.56	521.919				1730.8	258.11	1730.8	379.851
1266.04	23.5187		1731.76	93.5146		1731.76	195.746		1731.76	99.0089		1266.04	521.918				1731.76	258.117	1731.76	379.83
1266.52	23.5221		1732.73	93.4152		1732.73	195.796		1732.73	99.0014		1266.52	521.918				1732.73	258.122	1732.73	379.802
1267	23.5255		1733.69	93.3224		1733.69	195.845		1733.69	98.993		1267	521.916				1733.69	258.125	1733.69	379.767
1267.48	23.5288		1734.66	93.2363		1734.66	195.893		1734.66	98.9838		1267.48	521.915				1734.66	258.126	1734.66	379.725
1267.97	23.532		1735.62	93.157		1735.62	195.94		1735.62	98.9737		1267.97	521.914				1735.62	258.125	1735.62	379.674
1268.45	23.5352		1736.58	93.0845		1736.58	195.986		1736.58	98.9627		1268.45	521.912				1736.58	258.121	1736.58	379.616
1268.93	23.5383		1737.55	93.0737		1737.55	196.029		1737.55	98.9508		1268.93	521.91				1737.55	258.109	1737.55	379.549
1269.41	23.5412		1738.51	93.1057		1738.51	196.071		1738.51	98.9379		1269.41	521.908				1738.51	258.091	1738.51	379.474
1269.9	23.5441		1739.48	93.1441		1739.48	196.11		1739.48	98.9242		1269.9	521.906				1739.48	258.071	1739.48	379.391
1270.38	23.5469		1740.44	93.1887		1740.44	196.148		1740.44	98.9095		1270.38	521.904				1740.44	258.049	1740.44	379.3
1270.86	23.5495		1741.41	93.2395		1741.41	196.182		1741.41	98.894		1270.86	521.902				1741.41	258.025	1741.41	379.201
1271.34	23.5521		1742.37	93.2962		1742.37	196.214		1742.37	98.8776		1271.34	521.9				1742.37	257.999	1742.37	379.094
1271.82	23.5545		1743.33	93.3586		1743.33	196.239		1743.33	98.8603		1271.82	521.898				1743.33	257.972	1743.33	378.995
1272.31	23.5568		1744.3	93.4266		1744.3	196.248		1744.3	98.8423		1272.31	521.895				1744.3	257.942	1744.3	378.934
1272.79	23.559		1745.26	93.4999		1745.26	196.255		1745.26	98.8234		1272.79	521.893				1745.26	257.911	1745.26	378.867
1273.27	23.561		1746.23	93.5781		1746.23	196.258		1746.23	98.8038		1273.27	521.89				1746.23	257.879	1746.23	378.793
1273.75	23.563		1747.19	93.661		1747.19	196.258		1747.19	98.7835		1273.75	521.887				1747.19	257.845	1747.19	378.713
1274.23	23.5648		1748.16	93.7483		1748.16	196.254		1748.16	98.7625		1274.23	521.884				1748.16	257.81	1748.16	378.627
1274.72	23.5665		1749.12	93.8396		1749.12	196.248		1749.12	98.741		1274.72	521.881				1749.12	257.775	1749.12	378.536
1275.2	23.5681		1750.08	93.9346		1750.08	196.238		1750.08	98.7188		1275.2	521.878				1750.08	257.738	1750.08	378.44
1275.68	23.5696		1751.05	94.0328		1751.05	196.225		1751.05	98.6962		1275.68	521.874				1751.05	257.7	1751.05	378.34
1276.16	23.5709		1752.01	94.1339		1752.01	196.209		1752.01	98.6732		1276.16	521.871				1752.01	257.663	1752.01	378.236
1276.65	23.5724		1752.98	94.2375		1752.98	196.189		1752.98	98.6498		1276.65	521.867				1752.98	257.624	1752.98	378.129
1277.13	23.5734		1753.94	94.3433		1753.94	196.167		1753.94	98.6261		1277.13	521.863				1753.94	257.586	1753.94	378.019
1277.61	23.5744		1754.9	94.4507		1754.9	196.142		1754.9	98.6022		1277.61	521.859				1754.9	257.547	1754.9	377.907
1278.09	23.5754		1755.87	94.5594		1755.87	196.115		1755.87	98.5782		1278.09	521.855				1755.87	257.508	1755.87	377.794
1278.57	23.5764		1756.83	94.669		1756.83	196.084		1756.83	98.5541		1278.57	521.851				1756.83	257.47	1756.83	377.681
1279.06	23.5764		1757.8	94.7792		1757.8	196.052		1757.8	98.53		1279.06	521.847				1757.8	257.431	1757.8	377.567
1279.54	23.5774		1758.76	94.8894		1758.76	196.018		1758.76	98.5059		1279.54	521.843				1758.76	257.394	1758.76	377.454
1280.02	23.5774		1759.73	94.9994		1759.73	195.981		1759.73	98.482		1280.02	521.839				1759.73	257.356	1759.73	377.341
1280.5	23.5784		1760.69	95.1088		1760.69	195.943		1760.69	98.4583		1280.5	521.834				1760.69	257.32	1760.69	377.231
1280.98	23.5784		1761.65	95.2172		1761.65	195.904		1761.65	98.4349		1280.98	521.83				1761.65	257.284	1761.65	377.123
1281.47	23.5794		1762.62	95.3243		1762.62	195.863		1762.62	98.4118		1281.47	521.826				1762.62	257.249	1762.62	377.017
1281.95	23.5794		1763.58	95.4298		1763.58	195.821		1763.58	98.3892		1281.95	521.821				1763.58	257.215	1763.58	376.914
1282.43	23.5794		1764.55	95.5334		1764.55	195.778		1764.55	98.3671		1282.43	521.817				1764.55	257.181	1764.55	376.814
1282.91	23.5804		1765.51	95.6348		1765.51	195.735		1765.51	98.3455		1282.91	521.812				1765.51	257.149	1765.51	376.717
1283.39	23.5804		1766.48	95.7337		1766.48	195.691		1766.48	98.3245		1283.39	521.807				1766.48	257.119	1766.48	376.625
1283.88	23.5804		1767.44	95.83		1767.44	195.647		1767.44	98.3043		1283.88	521.803				1767.44	257.089	1767.44	376.536
1284.36	23.5804		1768.4	95.9235		1768.4	195.603		1768.4	98.2848		1284.36	521.798				1768.4	257.061	1768.4	376.452
1284.84	23.5814		1769.37	96.0139		1769.37	195.56		1769.37	98.266		1284.84	521.793				1769.37	257.034	1769.37	376.371
1285.32	23.5814		1770.33	96.1012		1770.33	195.516		1770.33	98.2482		1285.32	521.788				1770.33	257.008	1770.33	376.296
1285.81	23.5814		1771.3	96.1852		1771.3	195.473		1771.3	98.2312		1285.81	521.783				1771.3	256.984	1771.3	376.224
1286.29	23.5824		1772.26	96.2659		1772.26	195.431		1772.26	98.2152		1286.29	521.777				1772.26	256.961	1772.26	376.158
1286.77	23.5824		1773.23	96.3432		1773.23	195.389		1773.23	98.2002		1286.77	521.772				1773.23	256.94	1773.23	376.096
1287.25	23.5824		1774.19	96.417		1774.19	195.349		1774.19	98.1862		1287.25	521.767				1774.19	256.92	1774.19	376.039
1287.73	23.5834		1775.15	96.4874		1775.15	195.309		1775.15	98.1732		1287.73	521.762				1775.15	256.902	1775.15	375.987
1288.22	23.5834		1776.12	96.5545		1776.12	195.27		1776.12	98.1613		1288.22	521.757				1776.12	256.885	1776.12	375.939
1288.7	23.5844		1777.08	96.6181		1777.08	195.233		1777.08	98.1506		1288.7	521.751				1777.08	256.87	1777.08	375.895
1289.18	23.5844		1778.05	96.6786		1778.05	195.196		1778.05	98.141		1289.18	521.746				1778.05	256.856	1778.05	375.857
1289.66	23.5854		1779.01	96.736		1779.01	195.161		1779.01	98.1325		1289.66	521.741				1779.01	256.843	1779.01	375.823
1290.14	23.5864		1779.97	96.7903		1779.97	195.127		1779.97	98.1253		1290.14	521.736				1779.97	256.832	1779.97	375.793
1290.63	23.5864		1780.94	96.8419		1780.94	195.094		1780.94	98.1192		1290.63	521.731				1780.94	256.823	1780.94	375.767
1291.11	23.5874		1781.9	96.8908		1781.9	195.063		1781.9	98.1143		1291.11	521.727				1781.9	256.815	1781.9	375.745
1291.59	23.5884		1782.87	96.9373		1782.87	195.033		1782.87	98.1106		1291.59	521.722				1782.87	256.808	1782.87	375.727
1292.07	23.5894		1783.83	96.9817		1783.83	195.004		1783.83	98.1081		1292.07	521.717				1783.83	256.803	1783.83	375.713
1292.55	23.5904		1784.8	97.0242		1784.8	194.976		1784.8	98.1068		1292.55	521.713				1784.8	256.799	1784.8	375.702
1293.04	23.5924		1785.76	97.065		1785.76	194.95		1785.76	98.1067		1293.04	521.708				1785.76	256.796	1785.76	375.695
1293.52	23.5934		1786.72	97.1044		1786.72	194.924		1786.72	98.1077		1293.52	521.704				1786.72	256.795	1786.72	375.691
1294	23.5944		1787.69	97.1428		1787.69	194.9		1787.69	98.11		1294	521.7				1787.69	256.795	1787.69	375.69
1294.48	23.5964		1788.65	97.1804		1788.65	194.877		1788.65	98.1134		1294.48	521.695				1788.65	256.796	1788.65	375.692
1294.97	23.5974		1789.62	97.2176		1789.62	194.855		1789.62	98.118		1294.97	521.692				1789.62	256.799	1789.62	375.696
1295.45	23.5994		1790.58	97.2547		1790.58	194.834		1790.58	98.1237		1295.45	521.688				1790.58	256.802	1790.58	375.703
1295.93	23.6004		1791.55	97.2921		1791.55	194.814		1791.55	98.1306		1295.93	521.684				1791.55	256.807	1791.55	375.713
1296.41	23.6014		1792.51	97.3299		1792.51	194.795		1792.51	98.1385		1296.41	521.681				1792.51	256.813	1792.51	375.724
1296.89	23.6024		1793.47	97.3687		1793.47	194.777		1793.47	98.1475		1296.89	521.678				1793.47	256.82	1793.47	375.738
1297.38	23.6034		1794.44	97.4087		1794.44	194.759		1794.44	98.1576		1297.38	521.676				1794.44	256.828	1794.44	375.754
1297.86	23.6044		1795.4	97.4502		1795.4	194.743		1795.4	98.1687		1297.86	521.674				1795.4	256.838	1795.4	375.771
1298.34	23.6054		1796.37	97.4935		1796.37	194.727		1796.37	98.1808		1298.34	521.672				1796.37	256.848	1796.37	375.79
1298.82	23.6064		1797.33	97.5389		1797.33	194.712		1797.33	98.1938		1298.82	521.67				1797.33	256.859	1797.33	375.811
1299.3	23.6064		1798.3	97.5868		1798.3	194.698		1798.3	98.2078		1299.3	521.669				1798.3	256.871	1798.3	375.834
1299.79	23.6074		1799.26	97.6372		1799.26	194.684		1799.26	98.2228		1299.79	521.668				1799.26	256.884	1799.26	375.858
1300.27	23.6074		1800.22	97.6906		1800.22	194.671		1800.22	98.2386		1300.27	521.667				1800.22	256.897	1800.22	375.883
1300.75	23.6074		1801.19	97.747		1801.19	194.659		1801.19	98.2553		1300.75	521.667				1801.19	256.912	1801.19	375.909
1301.23	23.6074		1802.15	97.8066		1802.15	194.647		1802.15	98.2728		1301.23	521.667				1802.15	256.927	1802.15	375.937
1301.72	23.6074		1803.12	97.8697		1803.12	194.636		1803.12	98.2911		1301.72	521.667				1803.12	256.943	1803.12	375.966
1302.2	23.6074		1804.08	97.9363		1804.08	194.626		1804.08	98.3102		1302.2	521.668				1804.08	256.96	1804.08	375.997
1302.68	23.6074		1805.05	98.0065		1805.05	194.616		1805.05	98.33		1302.68	521.669				1805.05	256.977	1805.05	376.028
1303.16	23.6074		1806.01	98.0804		1806.01	194.607		1806.01	98.3506		1303.16	521.67				1806.01	256.995	1806.01	376.06
1303.64	23.6064		1806.97	98.158		1806.97	194.599		1806.97	98.3718		1303.64	521.671				1806.97	257.014	1806.97	376.094
1304.13	23.6054		1807.94	98.2391		1807.94	194.591		1807.94	98.3937		1304.13	521.672				1807.94	257.033	1807.94	376.128
1304.61	23.6054		1808.9	98.3239		1808.9	194.584		1808.9	98.4163		1304.61	521.674				1808.9	257.053	1808.9	376.164
1305.09	23.6044		1809.87	98.4121		1809.87	194.577		1809.87	98.4394		1305.09	521.676				1809.87	257.073	1809.87	376.2
1305.57	23.6034		1810.83	98.5036		1810.83	194.571		1810.83	98.4631		1305.57	521.678				1810.83	257.094	1810.83	376.238
1306.05	23.6024		1811.79	98.5983		1811.79	194.566		1811.79	98.4874		1306.05	521.68				1811.79	257.116	1811.79	376.277
1306.54	23.6014		1812.76	98.6958		1812.76	194.562		1812.76	98.5122		1306.54	521.682				1812.76	257.138	1812.76	376.317
1307.02	23.6004		1813.72	98.7959		1813.72	194.558		1813.72	98.5375		1307.02	521.684				1813.72	257.16	1813.72	376.358
1307.5	23.5984		1814.69	98.8984		1814.69	194.555		1814.69	98.5633		1307.5	521.687				1814.69	257.183	1814.69	376.4
1307.98	23.5974		1815.65	99.0028		1815.65	194.552		1815.65	98.5895		1307.98	521.689				1815.65	257.206	1815.65	376.444
1308.46	23.5964		1816.62	99.1087		1816.62	194.551		1816.62	98.6162		1308.46	521.692				1816.62	257.23	1816.62	376.489
1308.95	23.5954		1817.58	99.2158		1817.58	194.55		1817.58	98.6433		1308.95	521.695				1817.58	257.254	1817.58	376.535
1309.43	23.5934		1818.54	99.3236		1818.54	194.55		1818.54	98.6708		1309.43	521.697				1818.54	257.278	1818.54	376.582
1309.91	23.5924		1819.51	99.4316		1819.51	194.55		1819.51	98.6987		1309.91	521.7				1819.51	257.303	1819.51	376.631
1310.39	23.5914		1820.47	99.5393		1820.47	194.552		1820.47	98.7269		1310.39	521.703				1820.47	257.328	1820.47	376.681
1310.88	23.5904		1821.44	99.6463		1821.44	194.554		1821.44	98.7555		1310.88	521.705				1821.44	257.353	1821.44	376.732
1311.36	23.5894		1822.4	99.7519		1822.4	194.557		1822.4	98.7844		1311.36	521.708				1822.4	257.379	1822.4	376.784
1311.84	23.5884		1823.37	99.8556		1823.37	194.56		1823.37	98.8137		1311.84	521.71				1823.37	257.405	1823.37	376.838
1312.32	23.5874		1824.33	99.9568		1824.33	194.564		1824.33	98.8432		1312.32	521.713				1824.33	257.431	1824.33	376.893
1312.8	23.5864		1825.29	100.055		1825.29	194.569		1825.29	98.873		1312.8	521.715				1825.29	257.458	1825.29	376.949
1313.29	23.5864		1826.26	100.15		1826.26	194.575		1826.26	98.9031		1313.29	521.717				1826.26	257.485	1826.26	377.006
1313.77	23.5854		1827.22	100.24		1827.22	194.582		1827.22	98.9334		1313.77	521.719				1827.22	257.511	1827.22	377.064
1314.25	23.5854		1828.19	100.326		1828.19	194.589		1828.19	98.964		1314.25	521.721				1828.19	257.539	1828.19	377.123
1314.73	23.5844		1829.15	100.407		1829.15	194.596		1829.15	98.9948		1314.73	521.723				1829.15	257.566	1829.15	377.183
1315.21	23.5844		1830.12	100.482		1830.12	194.605		1830.12	99.0258		1315.21	521.725				1830.12	257.593	1830.12	377.244
1315.7	23.5844		1831.08	100.55		1831.08	194.614		1831.08	99.057		1315.7	521.727				1831.08	257.621	1831.08	377.306
1316.18	23.5844		1832.04	100.611		1832.04	194.624		1832.04	99.0885		1316.18	521.728				1832.04	257.648	1832.04	377.368
1316.66	23.5844		1833.01	100.56		1833.01	194.634		1833.01	99.1201		1316.66	521.729				1833.01	257.675	1833.01	377.43
1317.14	23.5854		1833.97	100.502		1833.97	194.645		1833.97	99.1519		1317.14	521.731				1833.97	257.703	1833.97	377.493
1317.62	23.5854		1834.94	100.437		1834.94	194.656		1834.94	99.1839		1317.62	521.732				1834.94	257.73	1834.94	377.557
1318.11	23.5854		1835.9	100.363		1835.9	194.669		1835.9	99.2161		1318.11	521.733				1835.9	257.757	1835.9	377.62
1318.59	23.5864		1836.86	100.282		1836.86	194.681		1836.86	99.2484		1318.59	521.734				1836.86	257.783	1836.86	377.684
1319.07	23.5864		1837.83	100.192		1837.83	194.694		1837.83	99.2808		1319.07	521.735				1837.83	257.81	1837.83	377.747
1319.55	23.5874		1838.79	100.095		1838.79	194.708		1838.79	99.3134		1319.55	521.735				1838.79	257.836	1838.79	377.811
1320.04	23.5884		1839.76	99.9882		1839.76	194.722		1839.76	99.3462		1320.04	521.736				1839.76	257.861	1839.76	377.874
1320.52	23.5884		1840.72	99.8735		1840.72	194.737		1840.72	99.379		1320.52	521.736				1840.72	257.886	1840.72	377.937
1321	23.5894		1841.69	99.7877		1841.69	194.752		1841.69	99.412		1321	521.736				1841.69	257.911	1841.69	378
1321.48	23.5904		1842.65	99.7343		1842.65	194.768		1842.65	99.4451		1321.48	521.736				1842.65	257.935	1842.65	378.062
1321.96	23.5904		1843.61	99.6727		1843.61	194.784		1843.61	99.4783		1321.96	521.736				1843.61	257.958	1843.61	378.124
1322.45	23.5914		1844.58	99.6031		1844.58	194.8		1844.58	99.5116		1322.45	521.735				1844.58	257.98	1844.58	378.185
1322.93	23.5914		1845.54	99.5257		1845.54	194.817		1845.54	99.545		1322.93	521.735				1845.54	258.001	1845.54	378.246
1323.41	23.5924		1846.51	99.4409		1846.51	194.835		1846.51	99.5784		1323.41	521.734				1846.51	258.022	1846.51	378.306
1323.89	23.5924		1847.47	99.349		1847.47	194.853		1847.47	99.612		1323.89	521.733				1847.47	258.041	1847.47	378.365
1324.37	23.5924		1848.44	99.2506		1848.44	194.871		1848.44	99.6456		1324.37	521.732				1848.44	258.059	1848.44	378.424
1324.86	23.5924		1849.4	99.1459		1849.4	194.89		1849.4	99.6793		1324.86	521.731				1849.4	258.076	1849.4	378.482
1325.34	23.5924		1850.36	99.0357		1850.36	194.909		1850.36	99.7131		1325.34	521.729				1850.36	258.091	1850.36	378.54
1325.82	23.5924		1851.33	98.9204		1851.33	194.928		1851.33	99.7469		1325.82	521.728				1851.33	258.106	1851.33	378.597
1326.3	23.5924		1852.29	98.8007		1852.29	194.948		1852.29	99.7808		1326.3	521.726				1852.29	258.119	1852.29	378.653
1326.79	23.5914		1853.26	98.6771		1853.26	194.968		1853.26	99.8147		1326.79	521.724				1853.26	258.13	1853.26	378.709
1327.27	23.5904		1854.22	98.5504		1854.22	194.988		1854.22	99.8487		1327.27	521.721				1854.22	258.14	1854.22	378.765
1327.75	23.5894		1855.19	98.4212		1855.19	195.009		1855.19	99.8826		1327.75	521.719				1855.19	258.149	1855.19	378.82
1328.23	23.5884		1856.15	98.2903		1856.15	195.03		1856.15	99.9167		1328.23	521.717				1856.15	258.156	1856.15	378.875
1328.71	23.5874		1857.11	98.1584		1857.11	195.051		1857.11	99.9508		1328.71	521.714				1857.11	258.161	1857.11	378.93
1329.2	23.5854		1858.08	98.0261		1858.08	195.072		1858.08	99.9849		1329.2	521.711				1858.08	258.165	1858.08	378.985
1329.68	23.5834		1859.04	97.8942		1859.04	195.094		1859.04	100.019		1329.68	521.709				1859.04	258.168	1859.04	379.039
1330.16	23.5814		1860.01	97.7635		1860.01	195.116		1860.01	100.039		1330.16	521.706				1860.01	258.169	1860.01	379.094
1330.64	23.5794		1860.97	97.6346		1860.97	195.138		1860.97	100.037		1330.64	521.703				1860.97	258.169	1860.97	379.148
1331.12	23.5764		1861.93	97.5083		1861.93	195.16		1861.93	100.035		1331.12	521.699				1861.93	258.167	1861.93	379.203
1331.61	23.5744		1862.9	97.3851		1862.9	195.183		1862.9	100.033		1331.61	521.696				1862.9	258.164	1862.9	379.258
1332.09	23.5714		1863.86	97.2659		1863.86	195.205		1863.86	100.03		1332.09	521.693				1863.86	258.159	1863.86	379.313
1332.57	23.5686		1864.83	97.1512		1864.83	195.228		1864.83	100.028		1332.57	521.689				1864.83	258.153	1864.83	379.369
1333.05	23.5657		1865.79	97.0415		1865.79	195.251		1865.79	100.026		1333.05	521.686				1865.79	258.146	1865.79	379.424
1333.53	23.5627		1866.76	96.9376		1866.76	195.287		1866.76	100.024		1333.53	521.682				1866.76	258.138	1866.76	379.48
1334.02	23.5596		1867.72	96.8398		1867.72	195.322		1867.72	100.021		1334.02	521.679				1867.72	258.128	1867.72	379.537
1334.5	23.5564		1868.68	96.7486		1868.68	195.358		1868.68	100.019		1334.5	521.675				1868.68	258.118	1868.68	379.594
1334.98	23.5533		1869.65	96.6645		1869.65	195.393		1869.65	100.016		1334.98	521.671				1869.65	258.108	1869.65	379.652
1335.46	23.5501		1870.61	96.5878		1870.61	195.429		1870.61	100.014		1335.46	521.667				1870.61	258.098	1870.61	379.71
1335.95	23.5469		1871.58	96.5188		1871.58	195.465		1871.58	100.011		1335.95	521.664				1871.58	258.087	1871.58	379.769
1336.43	23.5438		1872.54	96.4579		1872.54	195.501		1872.54	100.009		1336.43	521.66				1872.54	258.076	1872.54	379.828
1336.91	23.5407		1873.51	96.4051		1873.51	195.537		1873.51	100.006		1336.91	521.656				1873.51	258.063	1873.51	379.889
1337.39	23.5377		1874.47	96.3606		1874.47	195.573		1874.47	100.003		1337.39	521.653				1874.47	258.05	1874.47	379.95
1337.87	23.5348		1875.43	96.3246		1875.43	195.609		1875.43	100		1337.87	521.65				1875.43	258.037	1875.43	379.963
1338.36	23.532		1876.4	96.297		1876.4	195.645		1876.4	99.9975		1338.36	521.647				1876.4	258.023	1876.4	379.927
1338.84	23.5293		1877.36	96.2778		1877.36	195.682		1877.36	99.9946		1338.84	521.644				1877.36	258.009	1877.36	379.892
1339.32	23.5268		1878.33	96.2668		1878.33	195.718		1878.33	99.9917		1339.32	521.641				1878.33	257.994	1878.33	379.858
1339.8	23.5244		1879.29	96.264		1879.29	195.755		1879.29	99.9888		1339.8	521.638				1879.29	257.979	1879.29	379.824
1340.28	23.5222		1880.26	96.269		1880.26	195.764		1880.26	99.9858		1340.28	521.636				1880.26	257.964	1880.26	379.791
1340.77	23.5202		1881.22	96.2817		1881.22	195.758		1881.22	99.9827		1340.77	521.633				1881.22	257.948	1881.22	379.76
1341.25	23.5183		1882.18	96.3017		1882.18	195.751		1882.18	99.9797		1341.25	521.631				1882.18	257.932	1882.18	379.738
1341.73	23.5165		1883.15	96.3287		1883.15	195.744		1883.15	99.9766		1341.73	521.629				1883.15	257.917	1883.15	379.716
1342.21	23.5149		1884.11	96.3621		1884.11	195.737		1884.11	99.9734		1342.21	521.627				1884.11	257.901	1884.11	379.695
1342.7	23.5135		1885.08	96.4015		1885.08	195.73		1885.08	99.9703		1342.7	521.626				1885.08	257.885	1885.08	379.675
1343.18	23.5122		1886.04	96.4464		1886.04	195.724		1886.04	99.9671		1343.18	521.624				1886.04	257.869	1886.04	379.656
1343.66	23.5111		1887	96.4963		1887	195.718		1887	99.9639		1343.66	521.623				1887	257.853	1887	379.637
1344.14	23.5101		1887.97	96.5505		1887.97	195.711		1887.97	99.9608		1344.14	521.622				1887.97	257.837	1887.97	379.618
1344.62	23.5092		1888.93	96.6084		1888.93	195.705		1888.93	99.9576		1344.62	521.621				1888.93	257.822	1888.93	379.601
1345.11	23.5083		1889.9	96.6694		1889.9	195.699		1889.9	99.9544		1345.11	521.62				1889.9	257.806	1889.9	379.584
1345.59	23.5076		1890.86	96.7329		1890.86	195.694		1890.86	99.9512		1345.59	521.62				1890.86	257.791	1890.86	379.568
1346.07	23.5069		1891.83	96.798		1891.83	195.688		1891.83	99.948		1346.07	521.62				1891.83	257.775	1891.83	379.552
1346.55	23.5062		1892.79	96.8641		1892.79	195.683		1892.79	99.9448		1346.55	521.62				1892.79	257.76	1892.79	379.537
1347.03	23.5056		1893.75	96.9305		1893.75	195.678		1893.75	99.9417		1347.03	521.62				1893.75	257.745	1893.75	379.523
1347.52	23.505		1894.72	96.9964		1894.72	195.673		1894.72	99.9385		1347.52	521.621				1894.72	257.731	1894.72	379.509
1348	23.5043		1895.68	97.0613		1895.68	195.668		1895.68	99.9354		1348	521.622				1895.68	257.716	1895.68	379.496
1348.48	23.5037		1896.65	97.1242		1896.65	195.663		1896.65	99.9323		1348.48	521.623				1896.65	257.702	1896.65	379.483
1348.96	23.503		1897.61	97.1846		1897.61	195.659		1897.61	99.9293		1348.96	521.624				1897.61	257.688	1897.61	379.471
1349.44	23.5022		1898.58	97.2418		1898.58	195.655		1898.58	99.9262		1349.44	521.625				1898.58	257.674	1898.58	379.459
1349.93	23.5014		1899.54	97.295		1899.54	195.651		1899.54	99.9232		1349.93	521.626				1899.54	257.66	1899.54	379.449
1350.41	23.5005		1900.5	97.3438		1900.5	195.646		1900.5	99.9203		1350.41	521.627				1900.5	257.646	1900.5	379.438
1350.89	23.4995		1901.47	97.3874		1901.47	195.642		1901.47	99.9174		1350.89	521.629				1901.47	257.633	1901.47	379.428
1351.37	23.4983		1902.43	97.4253		1902.43	195.639		1902.43	99.9146		1351.37	521.63				1902.43	257.62	1902.43	379.419
1351.86	23.4971		1903.4	97.457		1903.4	195.635		1903.4	99.9118		1351.86	521.632				1903.4	257.607	1903.4	379.41
1352.34	23.4958		1904.36	97.482		1904.36	195.631		1904.36	99.909		1352.34	521.634				1904.36	257.595	1904.36	379.401
1352.82	23.4943		1905.33	97.4999		1905.33	195.627		1905.33	99.9063		1352.82	521.635				1905.33	257.582	1905.33	379.393
1353.3	23.4926		1906.29	97.5103		1906.29	195.623		1906.29	99.9037		1353.3	521.637				1906.29	257.57	1906.29	379.385
1353.78	23.4909		1907.25	97.5127		1907.25	195.618		1907.25	99.9011		1353.78	521.639				1907.25	257.558	1907.25	379.377
1354.27	23.489		1908.22	97.5071		1908.22	195.614		1908.22	99.8986		1354.27	521.641				1908.22	257.546	1908.22	379.37
1354.75	23.487		1909.18	97.4797		1909.18	195.61		1909.18	99.8961		1354.75	521.643				1909.18	257.535	1909.18	379.363
1355.23	23.4849		1910.15	97.4311		1910.15	195.605		1910.15	99.8937		1355.23	521.645				1910.15	257.524	1910.15	379.356
1355.71	23.4827		1911.11	97.3739		1911.11	195.6		1911.11	99.8914		1355.71	521.647				1911.11	257.513	1911.11	379.35
1356.19	23.4804		1912.08	97.3081		1912.08	195.595		1912.08	99.8891		1356.19	521.65				1912.08	257.502	1912.08	379.343
1356.68	23.478		1913.04	97.2338		1913.04	195.589		1913.04	99.8869		1356.68	521.652				1913.04	257.491	1913.04	379.337
1357.16	23.4755		1914	97.1511		1914	195.583		1914	99.8848		1357.16	521.654				1914	257.481	1914	379.33
1357.64	23.4729		1914.97	97.0594		1914.97	195.577		1914.97	99.8827		1357.64	521.657				1914.97	257.471	1914.97	379.324
1358.12	23.4703		1915.93	96.9552		1915.93	195.57		1915.93	99.8807		1358.12	521.659				1915.93	257.461	1915.93	379.317
1358.61	23.4677		1916.9	96.8435		1916.9	195.563		1916.9	99.8787		1358.61	521.662				1916.9	257.451	1916.9	379.311
1359.09	23.4651		1917.86	96.7244		1917.86	195.556		1917.86	99.8768		1359.09	521.664				1917.86	257.441	1917.86	379.305
1359.57	23.4624		1918.82	96.5985		1918.82	195.548		1918.82	99.875		1359.57	521.666				1918.82	257.432	1918.82	379.298
1360.05	23.4597		1919.79	96.4662		1919.79	195.54		1919.79	99.8732		1360.05	521.669				1919.79	257.423	1919.79	379.292
1360.53	23.4571		1920.75	96.3281		1920.75	195.532		1920.75	99.8714		1360.53	521.671				1920.75	257.413	1920.75	379.285
1361.02	23.4544		1921.72	96.1848		1921.72	195.523		1921.72	99.8698		1361.02	521.673				1921.72	257.405	1921.72	379.279
1361.5	23.4518		1922.68	96.0368		1922.68	195.513		1922.68	99.8681		1361.5	521.676				1922.68	257.396	1922.68	379.272
1361.98	23.4493		1923.65	95.8848		1923.65	195.504		1923.65	99.8665		1361.98	521.678				1923.65	257.387	1923.65	379.265
1362.46	23.4468		1924.61	95.7296		1924.61	195.494		1924.61	99.8649		1362.46	521.681				1924.61	257.379	1924.61	379.259
1362.94	23.4444		1925.57	95.5719		1925.57	195.483		1925.57	99.8634		1362.94	521.683				1925.57	257.37	1925.57	379.252
1363.43	23.4421		1926.54	95.4124		1926.54	195.473		1926.54	99.8619		1363.43	521.686				1926.54	257.362	1926.54	379.244
1363.91	23.4398		1927.5	95.2519		1927.5	195.462		1927.5	99.8604		1363.91	521.689				1927.5	257.354	1927.5	379.237
1364.39	23.4377		1928.47	95.0913		1928.47	195.451		1928.47	99.859		1364.39	521.691				1928.47	257.346	1928.47	379.229
1364.87	23.4356		1929.43	94.9312		1929.43	195.439		1929.43	99.8575		1364.87	521.694				1929.43	257.338	1929.43	379.222
1365.35	23.4337		1930.4	94.7725		1930.4	195.428		1930.4	99.8561		1365.35	521.697				1930.4	257.33	1930.4	379.214
1365.84	23.4319		1931.36	94.6161		1931.36	195.416		1931.36	99.8547		1365.84	521.699				1931.36	257.322	1931.36	379.205
1366.32	23.4302		1932.32	94.4626		1932.32	195.404		1932.32	99.8533		1366.32	521.702				1932.32	257.314	1932.32	379.197
1366.8	23.4286		1933.29	94.3129		1933.29	195.392		1933.29	99.8518		1366.8	521.705				1933.29	257.307	1933.29	379.188
1367.28	23.4271		1934.25	94.1677		1934.25	195.38		1934.25	99.8504		1367.28	521.707				1934.25	257.299	1934.25	379.179
1367.77	23.4257		1935.22	94.0278		1935.22	195.368		1935.22	99.849		1367.77	521.71				1935.22	257.291	1935.22	379.17
1368.25	23.4245		1936.18	93.8938		1936.18	195.356		1936.18	99.8475		1368.25	521.712				1936.18	257.283	1936.18	379.16
1368.73	23.4233		1937.14	93.7664		1937.14	195.344		1937.14	99.846		1368.73	521.715				1937.14	257.276	1937.14	379.15
1369.21	23.4222		1938.11	93.6463		1938.11	195.332		1938.11	99.8444		1369.21	521.717				1938.11	257.268	1938.11	379.139
1369.69	23.4212		1939.07	93.534		1939.07	195.32		1939.07	99.8429		1369.69	521.72				1939.07	257.26	1939.07	379.129
1370.18	23.4203		1940.04	93.43		1940.04	195.308		1940.04	99.8412		1370.18	521.722				1940.04	257.252	1940.04	379.117
1370.66	23.4195		1941	93.3349		1941	195.296		1941	99.8396		1370.66	521.724				1941	257.244	1941	379.106
1371.14	23.4187		1941.97	93.2491		1941.97	195.285		1941.97	99.8378		1371.14	521.727				1941.97	257.236	1941.97	379.094
1371.62	23.418		1942.93	93.1729		1942.93	195.274		1942.93	99.836		1371.62	521.729				1942.93	257.228	1942.93	379.081
1372.1	23.4174		1943.89	93.1067		1943.89	195.263		1943.89	99.8341		1372.1	521.731				1943.89	257.22	1943.89	379.068
1372.59	23.4168		1944.86	93.0507		1944.86	195.253		1944.86	99.8322		1372.59	521.733				1944.86	257.212	1944.86	379.055
1373.07	23.4163		1945.82	93.0052		1945.82	195.242		1945.82	99.8302		1373.07	521.735				1945.82	257.204	1945.82	379.041
1373.55	23.4158		1946.79	92.9702		1946.79	195.232		1946.79	99.8281		1373.55	521.737				1946.79	257.195	1946.79	379.027
1374.03	23.4153		1947.75	92.946		1947.75	195.223		1947.75	99.8259		1374.03	521.739				1947.75	257.187	1947.75	379.012
1374.51	23.4149		1948.72	92.9324		1948.72	195.213		1948.72	99.8236		1374.51	521.741				1948.72	257.178	1948.72	378.996
1375	23.4144		1949.68	92.9296		1949.68	195.204		1949.68	99.8212		1375	521.743				1949.68	257.169	1949.68	378.98
1375.48	23.414		1950.64	92.9373		1950.64	195.196		1950.64	99.8187		1375.48	521.744				1950.64	257.161	1950.64	378.964
1375.96	23.4136		1951.61	92.9555		1951.61	195.187		1951.61	99.816		1375.96	521.746				1951.61	257.152	1951.61	378.947
1376.44	23.4132		1952.57	92.984		1952.57	195.18		1952.57	99.8133		1376.44	521.747				1952.57	257.142	1952.57	378.93
1376.93	23.4128		1953.54	93.0225		1953.54	195.172		1953.54	99.8105		1376.93	521.748				1953.54	257.133	1953.54	378.912
1377.41	23.4124		1954.5	93.0709		1954.5	195.165		1954.5	99.8075		1377.41	521.749				1954.5	257.124	1954.5	378.894
1377.89	23.412		1955.47	93.1286		1955.47	195.158		1955.47	99.8044		1377.89	521.75				1955.47	257.114	1955.47	378.876
1378.37	23.4116		1956.43	93.1955		1956.43	195.152		1956.43	99.8012		1378.37	521.751				1956.43	257.104	1956.43	378.857
1378.85	23.4113		1957.39	93.2711		1957.39	195.146		1957.39	99.7979		1378.85	521.752				1957.39	257.094	1957.39	378.838
1379.34	23.4109		1958.36	93.3549		1958.36	195.141		1958.36	99.7944		1379.34	521.753				1958.36	257.084	1958.36	378.819
1379.82	23.4105		1959.32	93.4465		1959.32	195.136		1959.32	99.7909		1379.82	521.753				1959.32	257.074	1959.32	378.8
1380.3	23.4101		1960.29	93.5455		1960.29	195.131		1960.29	99.7872		1380.3	521.754				1960.29	257.064	1960.29	378.781
1380.78	23.4097		1961.25	93.6514		1961.25	195.127		1961.25	99.7833		1380.78	521.754				1961.25	257.053	1961.25	378.762
1381.26	23.4093		1962.22	93.7635		1962.22	195.123		1962.22	99.7794		1381.26	521.754				1962.22	257.043	1962.22	378.743
1381.75	23.4089		1963.18	93.8815		1963.18	195.12		1963.18	99.7754		1381.75	521.754				1963.18	257.032	1963.18	378.723
1382.23	23.4086		1964.14	94.0048		1964.14	195.117		1964.14	99.7712		1382.23	521.753				1964.14	257.021	1964.14	378.704
1382.71	23.4082		1965.11	94.1328		1965.11	195.114		1965.11	99.7669		1382.71	521.753				1965.11	257.01	1965.11	378.685
1383.19	23.4079		1966.07	94.265		1966.07	195.112		1966.07	99.7625		1383.19	521.752				1966.07	256.999	1966.07	378.666
1383.67	23.4076		1967.04	94.4009		1967.04	195.11		1967.04	99.758		1383.67	521.751				1967.04	256.988	1967.04	378.647
1384.16	23.4073		1968	94.5399		1968	195.108		1968	99.7534		1384.16	521.75				1968	256.977	1968	378.628
1384.64	23.407		1968.96	94.6816		1968.96	195.107		1968.96	99.7488		1384.64	521.749				1968.96	256.965	1968.96	378.61
1385.12	23.4068		1969.93	94.8253		1969.93	195.106		1969.93	99.744		1385.12	521.747				1969.93	256.954	1969.93	378.591
1385.6	23.4066		1970.89	94.9707		1970.89	195.106		1970.89	99.7392		1385.6	521.746				1970.89	256.943	1970.89	378.573
1386.09	23.4064		1971.86	95.1173		1971.86	195.105		1971.86	99.7342		1386.09	521.744				1971.86	256.931	1971.86	378.555
1386.57	23.4063		1972.82	95.2645		1972.82	195.106		1972.82	99.7293		1386.57	521.742				1972.82	256.92	1972.82	378.538
1387.05	23.4061		1973.79	95.412		1973.79	195.106		1973.79	99.7242		1387.05	521.739				1973.79	256.908	1973.79	378.521
1387.53	23.406		1974.75	95.5593		1974.75	195.107		1974.75	99.7192		1387.53	521.737				1974.75	256.896	1974.75	378.503
1388.01	23.4059		1975.71	95.7061		1975.71	195.108		1975.71	99.714		1388.01	521.734				1975.71	256.885	1975.71	378.487
1388.5	23.4058		1976.68	95.852		1976.68	195.109		1976.68	99.7089		1388.5	521.731				1976.68	256.873	1976.68	378.47
1388.98	23.4057		1977.64	95.9966		1977.64	195.111		1977.64	99.7037		1388.98	521.727				1977.64	256.862	1977.64	378.454
1389.46	23.4056		1978.61	96.1397		1978.61	195.112		1978.61	99.6985		1389.46	521.724				1978.61	256.85	1978.61	378.438
1389.94	23.4055		1979.57	96.2809		1979.57	195.114		1979.57	99.6934		1389.94	521.719				1979.57	256.839	1979.57	378.422
1390.42	23.4054		1980.54	96.42		1980.54	195.117		1980.54	99.6882		1390.42	521.715				1980.54	256.828	1980.54	378.406
1390.91	23.4052		1981.5	96.5568		1981.5	195.119		1981.5	99.683		1390.91	521.71				1981.5	256.817	1981.5	378.39
1391.39	23.405		1982.46	96.691		1982.46	195.122		1982.46	99.6779		1391.39	521.705				1982.46	256.806	1982.46	378.374
1391.87	23.4048		1983.43	96.8225		1983.43	195.124		1983.43	99.6728		1391.87	521.7				1983.43	256.795	1983.43	378.359
1392.35	23.4044		1984.39	96.9511		1984.39	195.127		1984.39	99.6677		1392.35	521.694				1984.39	256.784	1984.39	378.343
1392.84	23.4041		1985.36	97.0767		1985.36	195.131		1985.36	99.6627		1392.84	521.689				1985.36	256.773	1985.36	378.328
1393.32	23.4036		1986.32	97.1992		1986.32	195.134		1986.32	99.6578		1393.32	521.682				1986.32	256.763	1986.32	378.312
1393.8	23.403		1987.29	97.3184		1987.29	195.137		1987.29	99.6529		1393.8	521.676				1987.29	256.752	1987.29	378.297
1394.28	23.4024		1988.25	97.4343		1988.25	195.141		1988.25	99.6481		1394.28	521.67				1988.25	256.742	1988.25	378.282
1394.76	23.4017		1989.21	97.5469		1989.21	195.145		1989.21	99.6434		1394.76	521.663				1989.21	256.732	1989.21	378.268
1395.25	23.4008		1990.18	97.6562		1990.18	195.149		1990.18	99.6388		1395.25	521.656				1990.18	256.722	1990.18	378.253
1395.73	23.3999		1991.14	97.762		1991.14	195.153		1991.14	99.6343		1395.73	521.649				1991.14	256.713	1991.14	378.239
1396.21	23.3988		1992.11	97.8645		1992.11	195.157		1992.11	99.6298		1396.21	521.641				1992.11	256.704	1992.11	378.225
1396.69	23.3976		1993.07	97.9637		1993.07	195.161		1993.07	99.6255		1396.69	521.634				1993.07	256.695	1993.07	378.211
1397.17	23.3963		1994.03	98.0595		1994.03	195.165		1994.03	99.6214		1397.17	521.626				1994.03	256.686	1994.03	378.198
1397.66	23.3949		1995	98.152		1995	195.17		1995	99.6173		1397.66	521.618				1995	256.677	1995	378.185
1398.14	23.3933		1995.96	98.2413		1995.96	195.174		1995.96	99.6133		1398.14	521.61				1995.96	256.669	1995.96	378.173
1398.62	23.3917		1996.93	98.3274		1996.93	195.179		1996.93	99.6095		1398.62	521.601				1996.93	256.661	1996.93	378.161
1399.1	23.3899		1997.89	98.4103		1997.89	195.183		1997.89	99.6058		1399.1	521.593				1997.89	256.653	1997.89	378.15
1399.58	23.3881		1998.86	98.4902		1998.86	195.188		1998.86	99.6022		1399.58	521.584				1998.86	256.646	1998.86	378.14
1400.07	23.3861		1999.82	98.5672		1999.82	195.193		1999.82	99.5988		1400.07	521.576				1999.82	256.639	1999.82	378.13
1400.55	23.3841		2000.78	98.6412		2000.78	195.198		2000.78	99.5955		1400.55	521.567				2000.78	256.632	2000.78	378.12
1401.03	23.382		2001.75	98.7124		2001.75	195.202		2001.75	99.5924		1401.03	521.559				2001.75	256.625	2001.75	378.111
1401.51	23.3799		2002.71	98.7809		2002.71	195.207		2002.71	99.5893		1401.51	521.55				2002.71	256.619	2002.71	378.103
1402	23.3778		2003.68	98.8467		2003.68	195.212		2003.68	99.5864		1402	521.541				2003.68	256.612	2003.68	378.096
1402.48	23.3756		2004.64	98.9099		2004.64	195.217		2004.64	99.5836		1402.48	521.533				2004.64	256.607	2004.64	378.09
1402.96	23.3735		2005.61	98.9706		2005.61	195.222		2005.61	99.5809		1402.96	521.525				2005.61	256.601	2005.61	378.084
1403.44	23.3714		2006.57	99.0289		2006.57	195.227		2006.57	99.5784		1403.44	521.516				2006.57	256.596	2006.57	378.079
1403.92	23.3693		2007.53	99.0849		2007.53	195.231		2007.53	99.576		1403.92	521.508				2007.53	256.591	2007.53	378.075
1404.41	23.3673		2008.5	99.1386		2008.5	195.236		2008.5	99.5736		1404.41	521.5				2008.5	256.586	2008.5	378.071
1404.89	23.3655		2009.46	99.1901		2009.46	195.241		2009.46	99.5714		1404.89	521.492				2009.46	256.581	2009.46	378.068
1405.37	23.3637		2010.43	99.2395		2010.43	195.245		2010.43	99.5693		1405.37	521.485				2010.43	256.577	2010.43	378.066
1405.85	23.3621		2011.39	99.2868		2011.39	195.249		2011.39	99.5673		1405.85	521.477				2011.39	256.573	2011.39	378.064
1406.33	23.3606		2012.36	99.332		2012.36	195.254		2012.36	99.5653		1406.33	521.47				2012.36	256.569	2012.36	378.063
1406.82	23.3593		2013.32	99.3754		2013.32	195.258		2013.32	99.5635		1406.82	521.463				2013.32	256.565	2013.32	378.062
1407.3	23.3582		2014.28	99.4168		2014.28	195.262		2014.28	99.5618		1407.3	521.456				2014.28	256.562	2014.28	378.061
1407.78	23.3573		2015.25	99.4564		2015.25	195.266		2015.25	99.5601		1407.78	521.449				2015.25	256.558	2015.25	378.061
1408.26	23.3566		2016.21	99.4942		2016.21	195.269		2016.21	99.5585		1408.26	521.442				2016.21	256.555	2016.21	378.061
1408.75	23.3562		2017.18	99.5302		2017.18	195.273		2017.18	99.5569		1408.75	521.436				2017.18	256.552	2017.18	378.061
1409.23	23.3561		2018.14	99.5645		2018.14	195.276		2018.14	99.5554		1409.23	521.43				2018.14	256.549	2018.14	378.06
1409.71	23.3562		2019.1	99.5972		2019.1	195.279		2019.1	99.554		1409.71	521.424				2019.1	256.547	2019.1	378.06
1410.19	23.3567		2020.07	99.6282		2020.07	195.282		2020.07	99.5526		1410.19	521.418				2020.07	256.544	2020.07	378.06
1410.67	23.3574		2021.03	99.6577		2021.03	195.285		2021.03	99.5512		1410.67	521.413				2021.03	256.542	2021.03	378.059
1411.16	23.3584		2022	99.6856		2022	195.287		2022	99.5499		1411.16	521.409				2022	256.539	2022	378.058
1411.64	23.3597		2022.96	99.712		2022.96	195.289		2022.96	99.5486		1411.64	521.404				2022.96	256.537	2022.96	378.057
1412.12	23.3614		2023.93	99.737		2023.93	195.291		2023.93	99.5474		1412.12	521.4				2023.93	256.535	2023.93	378.055
1412.6	23.3633		2024.89	99.7605		2024.89	195.293		2024.89	99.5462		1412.6	521.396				2024.89	256.533	2024.89	378.053
1413.08	23.3656		2025.85	99.7827		2025.85	195.295		2025.85	99.5449		1413.08	521.393				2025.85	256.531	2025.85	378.05
1413.57	23.3682		2026.82	99.8035		2026.82	195.296		2026.82	99.5438		1413.57	521.39				2026.82	256.529	2026.82	378.047
1414.05	23.371		2027.78	99.823		2027.78	195.298		2027.78	99.5426		1414.05	521.388				2027.78	256.528	2027.78	378.043
1414.53	23.3742		2028.75	99.8413		2028.75	195.299		2028.75	99.5415		1414.53	521.386				2028.75	256.526	2028.75	378.038
1415.01	23.3776		2029.71	99.8583		2029.71	195.3		2029.71	99.5404		1415.01	521.384				2029.71	256.524	2029.71	378.033
1415.49	23.3814		2030.68	99.8742		2030.68	195.301		2030.68	99.5393		1415.49	521.382				2030.68	256.523	2030.68	378.028
1415.98	23.3854		2031.64	99.8889		2031.64	195.302		2031.64	99.5383		1415.98	521.381				2031.64	256.521	2031.64	378.022
1416.46	23.3896		2032.6	99.9025		2032.6	195.303		2032.6	99.5372		1416.46	521.38				2032.6	256.52	2032.6	378.015
1416.94	23.3941		2033.57	99.9151		2033.57	195.304		2033.57	99.5362		1416.94	521.379				2033.57	256.518	2033.57	378.008
1417.42	23.3988		2034.53	99.9268		2034.53	195.305		2034.53	99.5352		1417.42	521.379				2034.53	256.517	2034.53	378.001
1417.91	23.4038		2035.5	99.9375		2035.5	195.306		2035.5	99.5342		1417.91	521.378				2035.5	256.516	2035.5	377.993
1418.39	23.4089		2036.46	99.9473		2036.46	195.308		2036.46	99.5333		1418.39	521.378				2036.46	256.515	2036.46	377.986
1418.87	23.4142		2037.43	99.9564		2037.43	195.309		2037.43	99.5324		1418.87	521.377				2037.43	256.513	2037.43	377.978
1419.35	23.4197		2038.39	99.9646		2038.39	195.311		2038.39	99.5315		1419.35	521.377				2038.39	256.512	2038.39	377.97
1419.83	23.4253		2039.35	99.9722		2039.35	195.313		2039.35	99.5307		1419.83	521.377				2039.35	256.511	2039.35	377.962
1420.32	23.4311		2040.32	99.9791		2040.32	195.315		2040.32	99.5299		1420.32	521.377				2040.32	256.51	2040.32	377.954
1420.8	23.437		2041.28	99.9853		2041.28	195.317		2041.28	99.5291		1420.8	521.377				2041.28	256.509	2041.28	377.946
1421.28	23.443		2042.25	99.9911		2042.25	195.32		2042.25	99.5284		1421.28	521.377				2042.25	256.508	2042.25	377.939
1421.76	23.449		2043.21	99.9963		2043.21	195.323		2043.21	99.5278		1421.76	521.376				2043.21	256.507	2043.21	377.932
1422.24	23.4552		2044.17	100.001		2044.17	195.327		2044.17	99.5272		1422.24	521.375				2044.17	256.506	2044.17	377.925
1422.73	23.46		2045.14	100.005		2045.14	195.331		2045.14	99.5267		1422.73	521.374				2045.14	256.506	2045.14	377.919
1423.21	23.4635		2046.1	100.009		2046.1	195.335		2046.1	99.5262		1423.21	521.372				2046.1	256.505	2046.1	377.914
1423.69	23.467		2047.07	100.013		2047.07	195.34		2047.07	99.5258		1423.69	521.37				2047.07	256.504	2047.07	377.909
1424.17	23.4706		2048.03	100.017		2048.03	195.346		2048.03	99.5255		1424.17	521.368				2048.03	256.504	2048.03	377.905
1424.65	23.4741		2049	100.02		2049	195.351		2049	99.5253		1424.65	521.365				2049	256.503	2049	377.901
1425.14	23.4775		2049.96	100.023		2049.96	195.358		2049.96	99.5251		1425.14	521.361				2049.96	256.503	2049.96	377.898
1425.62	23.481		2050.92	100.026		2050.92	195.365		2050.92	99.5251		1425.62	521.352				2050.92	256.503	2050.92	377.897
1426.1	23.4844		2051.89	100.028		2051.89	195.372		2051.89	99.5251		1426.1	521.338				2051.89	256.502	2051.89	377.895
1426.58	23.4877		2052.85	100.031		2052.85	195.38		2052.85	99.5252		1426.58	521.324				2052.85	256.502	2052.85	377.895
1427.07	23.4909		2053.82	100.033		2053.82	195.389		2053.82	99.5254		1427.07	521.308				2053.82	256.502	2053.82	377.896
1427.55	23.494		2054.78	100.036		2054.78	195.397		2054.78	99.5257		1427.55	521.292				2054.78	256.502	2054.78	377.897
1428.03	23.4971		2055.75	100.038		2055.75	195.407		2055.75	99.5262		1428.03	521.276				2055.75	256.502	2055.75	377.899
1428.51	23.5		2056.71	100.041		2056.71	195.417		2056.71	99.5267		1428.51	521.259				2056.71	256.503	2056.71	377.902
1428.99	23.5028		2057.67	100.043		2057.67	195.427		2057.67	99.5273		1428.99	521.241				2057.67	256.503	2057.67	377.905
1429.48	23.5054		2058.64	100.045		2058.64	195.438		2058.64	99.528		1429.48	521.223				2058.64	256.503	2058.64	377.909
1429.96	23.5079		2059.6	100.048		2059.6	195.45		2059.6	99.5287		1429.96	521.204				2059.6	256.504	2059.6	377.913
1430.44	23.5102		2060.57	100.05		2060.57	195.461		2060.57	99.5296		1430.44	521.185				2060.57	256.505	2060.57	377.918
1430.92	23.5123		2061.53	100.053		2061.53	195.474		2061.53	99.5306		1430.92	521.165				2061.53	256.505	2061.53	377.924
1431.4	23.5142		2062.5	100.055		2062.5	195.486		2062.5	99.5317		1431.4	521.145				2062.5	256.506	2062.5	377.929
1431.89	23.5159		2063.46	100.057		2063.46	195.499		2063.46	99.5329		1431.89	521.124				2063.46	256.507	2063.46	377.935
1432.37	23.5174		2064.42	100.06		2064.42	195.512		2064.42	99.5342		1432.37	521.104				2064.42	256.508	2064.42	377.942
1432.85	23.5186		2065.39	100.062		2065.39	195.526		2065.39	99.5356		1432.85	521.082				2065.39	256.509	2065.39	377.948
1433.33	23.5196		2066.35	100.065		2066.35	195.54		2066.35	99.537		1433.33	521.061				2066.35	256.511	2066.35	377.954
1433.82	23.5203		2067.32	100.067		2067.32	195.554		2067.32	99.5386		1433.82	521.039				2067.32	256.512	2067.32	377.961
1434.3	23.5208		2068.28	100.071		2068.28	195.568		2068.28	99.5402		1434.3	521.018				2068.28	256.513	2068.28	377.967
1434.78	23.5211		2069.25	100.085		2069.25	195.583		2069.25	99.5419		1434.78	520.995				2069.25	256.515	2069.25	377.974
1435.26	23.5211		2070.21	100.099		2070.21	195.598		2070.21	99.5437		1435.26	520.973				2070.21	256.516	2070.21	377.98
1435.74	23.5208		2071.17	100.113		2071.17	195.613		2071.17	99.5456		1435.74	520.951				2071.17	256.518	2071.17	377.986
1436.23	23.5202		2072.14	100.127		2072.14	195.628		2072.14	99.5475		1436.23	520.929				2072.14	256.52	2072.14	377.992
1436.71	23.5193		2073.1	100.141		2073.1	195.643		2073.1	99.5494		1436.71	520.907				2073.1	256.522	2073.1	377.997
1437.19	23.5181		2074.07	100.155		2074.07	195.659		2074.07	99.5515		1437.19	520.886				2074.07	256.524	2074.07	378.002
1437.67	23.5165		2075.03	100.152		2075.03	195.658		2075.03	99.5536		1437.67	520.864				2075.03	256.526	2075.03	378.007
1438.15	23.5146		2075.99	100.144		2075.99	195.653		2075.99	99.5557		1438.15	520.843				2075.99	256.528	2075.99	378.012
1438.64	23.5124		2076.96	100.135		2076.96	195.647		2076.96	99.5579		1438.64	520.822				2076.96	256.53	2076.96	378.016
1439.12	23.5098		2077.92	100.128		2077.92	195.642		2077.92	99.5602		1439.12	520.801				2077.92	256.533	2077.92	378.021
1439.6	23.5069		2078.89	100.12		2078.89	195.637		2078.89	99.5624		1439.6	520.78				2078.89	256.535	2078.89	378.025
1440.08	23.5037		2079.85	100.112		2079.85	195.632		2079.85	99.5648		1440.08	520.76				2079.85	256.538	2079.85	378.029
1440.56	23.5002		2080.82	100.104		2080.82	195.627		2080.82	99.5671		1440.56	520.74				2080.82	256.54	2080.82	378.032
1441.05	23.4964		2081.78	100.097		2081.78	195.623		2081.78	99.5695		1441.05	520.72				2081.78	256.543	2081.78	378.036
1441.53	23.4923		2082.74	100.09		2082.74	195.618		2082.74	99.5719		1441.53	520.7				2082.74	256.546	2082.74	378.04
1442.01	23.4879		2083.71	100.083		2083.71	195.614		2083.71	99.5743		1442.01	520.68				2083.71	256.549	2083.71	378.044
1442.49	23.4832		2084.67	100.076		2084.67	195.591		2084.67	99.5768		1442.49	520.661				2084.67	256.552	2084.67	378.049
1442.98	23.4783		2085.64	100.069		2085.64	195.556		2085.64	99.5793		1442.98	520.643				2085.64	256.555	2085.64	378.053
1443.46	23.4731		2086.6	100.062		2086.6	195.521		2086.6	99.5818		1443.46	520.624				2086.6	256.558	2086.6	378.058
1443.94	23.4677		2087.57	100.055		2087.57	195.486		2087.57	99.5843		1443.94	520.606				2087.57	256.561	2087.57	378.063
1444.42	23.4622		2088.53	100.049		2088.53	195.452		2088.53	99.5868		1444.42	520.588				2088.53	256.564	2088.53	378.069
1444.9	23.4564		2089.49	100.043		2089.49	195.417		2089.49	99.5893		1444.9	520.57				2089.49	256.568	2089.49	378.075
1445.39	23.4505		2090.46	100.037		2090.46	195.383		2090.46	99.5919		1445.39	520.552				2090.46	256.571	2090.46	378.081
1445.87	23.4445		2091.42	100.031		2091.42	195.349		2091.42	99.5944		1445.87	520.535				2091.42	256.574	2091.42	378.088
1446.35	23.4385		2092.39	100.025		2092.39	195.315		2092.39	99.597		1446.35	520.517				2092.39	256.578	2092.39	378.096
1446.83	23.4323		2093.35	100.02		2093.35	195.281		2093.35	99.5995		1446.83	520.5				2093.35	256.582	2093.35	378.104
1447.31	23.4262		2094.32	100.014		2094.32	195.247		2094.32	99.6021		1447.31	520.482				2094.32	256.585	2094.32	378.113
1447.8	23.42		2095.28	100.009		2095.28	195.213		2095.28	99.6047		1447.8	520.465				2095.28	256.589	2095.28	378.123
1448.28	23.4139		2096.24	100.004		2096.24	195.18		2096.24	99.6073		1448.28	520.447				2096.24	256.593	2096.24	378.133
1448.76	23.4078		2097.21	99.9989		2097.21	195.146		2097.21	99.6099		1448.76	520.43				2097.21	256.597	2097.21	378.144
1449.24	23.4019		2098.17	99.9939		2098.17	195.113		2098.17	99.6125		1449.24	520.412				2098.17	256.601	2098.17	378.156
1449.72	23.3961		2099.14	99.9891		2099.14	195.08		2099.14	99.6151		1449.72	520.395				2099.14	256.605	2099.14	378.169
1450.21	23.3904		2100.1	99.9842		2100.1	195.047		2100.1	99.6177		1450.21	520.377				2100.1	256.609	2100.1	378.182
1450.69	23.385		2101.06	99.9795		2101.06	195.015		2101.06	99.6203		1450.69	520.36				2101.06	256.613	2101.06	378.196
1451.17	23.3797		2102.03	99.9747		2102.03	194.982		2102.03	99.623		1451.17	520.342				2102.03	256.617	2102.03	378.21
1451.65	23.3747		2102.99	99.9699		2102.99	194.95		2102.99	99.6257		1451.65	520.325				2102.99	256.621	2102.99	378.225
1452.14	23.37		2103.96	99.9652		2103.96	194.918		2103.96	99.6283		1452.14	520.307				2103.96	256.625	2103.96	378.241
1452.62	23.3656		2104.92	99.9604		2104.92	194.886		2104.92	99.631		1452.62	520.29				2104.92	256.63	2104.92	378.256
1453.1	23.3616		2105.89	99.9555		2105.89	194.854		2105.89	99.6337		1453.1	520.272				2105.89	256.634	2105.89	378.272
1453.58	23.3578		2106.85	99.9505		2106.85	194.823		2106.85	99.6365		1453.58	520.254				2106.85	256.638	2106.85	378.288
1454.06	23.3544		2107.81	99.9455		2107.81	194.792		2107.81	99.6392		1454.06	520.235				2107.81	256.643	2107.81	378.304
1454.55	23.3515		2108.78	99.9403		2108.78	194.761		2108.78	99.642		1454.55	520.217				2108.78	256.648	2108.78	378.32
1455.03	23.3489		2109.74	99.935		2109.74	194.731		2109.74	99.6448		1455.03	520.198				2109.74	256.652	2109.74	378.336
1455.51	23.3467		2110.71	99.9296		2110.71	194.7		2110.71	99.6476		1455.51	520.178				2110.71	256.657	2110.71	378.352
1455.99	23.3449		2111.67	99.9239		2111.67	194.67		2111.67	99.6505		1455.99	520.159				2111.67	256.662	2111.67	378.368
1456.47	23.3436		2112.64	99.9182		2112.64	194.641		2112.64	99.6534		1456.47	520.139				2112.64	256.666	2112.64	378.384
1456.96	23.3427		2113.6	99.9122		2113.6	194.612		2113.6	99.6563		1456.96	520.119				2113.6	256.671	2113.6	378.4
1457.44	23.3422		2114.56	99.906		2114.56	194.583		2114.56	99.6592		1457.44	520.099				2114.56	256.676	2114.56	378.416
1457.92	23.3422		2115.53	99.8997		2115.53	194.554		2115.53	99.6622		1457.92	520.078				2115.53	256.681	2115.53	378.431
1458.4	23.3426		2116.49	99.8931		2116.49	194.526		2116.49	99.6652		1458.4	520.058				2116.49	256.686	2116.49	378.446
1458.89	23.3434		2117.46	99.8864		2117.46	194.499		2117.46	99.6683		1458.89	520.036				2117.46	256.691	2117.46	378.46
1459.37	23.3447		2118.42	99.8795		2118.42	194.472		2118.42	99.6714		1459.37	520.015				2118.42	256.697	2118.42	378.474
1459.85	23.3464		2119.39	99.8723		2119.39	194.445		2119.39	99.6745		1459.85	519.994				2119.39	256.702	2119.39	378.488
1460.33	23.3485		2120.35	99.865		2120.35	194.419		2120.35	99.6777		1460.33	519.972				2120.35	256.707	2120.35	378.501
1460.81	23.3511		2121.31	99.8575		2121.31	194.393		2121.31	99.6809		1460.81	519.95				2121.31	256.713	2121.31	378.514
1461.3	23.354		2122.28	99.8498		2122.28	194.368		2122.28	99.6841		1461.3	519.928				2122.28	256.718	2122.28	378.526
1461.78	23.3573		2123.24	99.842		2123.24	194.343		2123.24	99.6874		1461.78	519.906				2123.24	256.724	2123.24	378.538
1462.26	23.3609		2124.21	99.834		2124.21	194.319		2124.21	99.6907		1462.26	519.884				2124.21	256.73	2124.21	378.55
1462.74	23.3649		2125.17	99.8259		2125.17	194.295		2125.17	99.694		1462.74	519.862				2125.17	256.735	2125.17	378.561
1463.22	23.3692		2126.13	99.8177		2126.13	194.272		2126.13	99.6974		1463.22	519.84				2126.13	256.741	2126.13	378.572
1463.71	23.3738		2127.1	99.8093		2127.1	194.249		2127.1	99.7009		1463.71	519.817				2127.1	256.747	2127.1	378.583
1464.19	23.3786		2128.06	99.8009		2128.06	194.227		2128.06	99.7043		1464.19	519.795				2128.06	256.753	2128.06	378.593
1464.67	23.3837		2129.03	99.7923		2129.03	194.206		2129.03	99.7078		1464.67	519.773				2129.03	256.759	2129.03	378.604
1465.15	23.3891		2129.99	99.7838		2129.99	194.185		2129.99	99.7113		1465.15	519.752				2129.99	256.766	2129.99	378.614
1465.63	23.3946		2130.96	99.7752		2130.96	194.164		2130.96	99.7148		1465.63	519.73				2130.96	256.772	2130.96	378.625
1466.12	23.4003		2131.92	99.7665		2131.92	194.144		2131.92	99.7184		1466.12	519.709				2131.92	256.778	2131.92	378.635
1466.6	23.4062		2132.88	99.7579		2132.88	194.125		2132.88	99.722		1466.6	519.688				2132.88	256.785	2132.88	378.646
1467.08	23.4122		2133.85	99.7493		2133.85	194.106		2133.85	99.7256		1467.08	519.668				2133.85	256.791	2133.85	378.657
1467.56	23.4183		2134.81	99.7407		2134.81	194.087		2134.81	99.7292		1467.56	519.647				2134.81	256.798	2134.81	378.668
1468.05	23.4245		2135.78	99.7322		2135.78	194.069		2135.78	99.7328		1468.05	519.627				2135.78	256.805	2135.78	378.679
1468.53	23.4307		2136.74	99.7237		2136.74	194.051		2136.74	99.7365		1468.53	519.607				2136.74	256.812	2136.74	378.69
1469.01	23.4369		2137.71	99.7152		2137.71	194.034		2137.71	99.7402		1469.01	519.588				2137.71	256.818	2137.71	378.702
1469.49	23.4431		2138.67	99.7068		2138.67	194.017		2138.67	99.7439		1469.49	519.568				2138.67	256.825	2138.67	378.714
1469.97	23.4492		2139.63	99.6986		2139.63	194		2139.63	99.7475		1469.97	519.549				2139.63	256.832	2139.63	378.726
1470.46	23.4552		2140.6	99.6903		2140.6	193.984		2140.6	99.7512		1470.46	519.53				2140.6	256.84	2140.6	378.738
1470.94	23.4611		2141.56	99.6822		2141.56	193.968		2141.56	99.7549		1470.94	519.512				2141.56	256.847	2141.56	378.751
1471.42	23.4668		2142.53	99.6741		2142.53	193.952		2142.53	99.7586		1471.42	519.494				2142.53	256.854	2142.53	378.764
1471.9	23.4724		2143.49	99.6661		2143.49	193.936		2143.49	99.7622		1471.9	519.477				2143.49	256.861	2143.49	378.777
1472.38	23.4778		2144.46	99.6582		2144.46	193.921		2144.46	99.7659		1472.38	519.459				2144.46	256.868	2144.46	378.79
1472.87	23.4829		2145.42	99.6504		2145.42	193.906		2145.42	99.7695		1472.87	519.442				2145.42	256.876	2145.42	378.804
1473.35	23.4878		2146.38	99.6427		2146.38	193.891		2146.38	99.7731		1473.35	519.426				2146.38	256.883	2146.38	378.818
1473.83	23.4924		2147.35	99.6351		2147.35	193.876		2147.35	99.7767		1473.83	519.409				2147.35	256.89	2147.35	378.832
1474.31	23.4966		2148.31	99.6275		2148.31	193.861		2148.31	99.7802		1474.31	519.393				2148.31	256.898	2148.31	378.846
1474.8	23.5006		2149.28	99.62		2149.28	193.846		2149.28	99.7837		1474.8	519.376				2149.28	256.905	2149.28	378.86
1475.28	23.5042		2150.24	99.6126		2150.24	193.832		2150.24	99.7872		1475.28	519.36				2150.24	256.913	2150.24	378.874
1475.76	23.5074		2151.2	99.6052		2151.2	193.817		2151.2	99.7907		1475.76	519.343				2151.2	256.92	2151.2	378.889
1476.24	23.5102		2152.17	99.5979		2152.17	193.803		2152.17	99.7941		1476.24	519.327				2152.17	256.927	2152.17	378.903
1476.72	23.5126		2153.13	99.5907		2153.13	193.788		2153.13	99.7975		1476.72	519.31				2153.13	256.935	2153.13	378.917
1477.21	23.5146		2154.1	99.5834		2154.1	193.774		2154.1	99.8009		1477.21	519.293				2154.1	256.942	2154.1	378.931
1477.69	23.5158		2155.06	99.5763		2155.06	193.76		2155.06	99.8042		1477.69	519.275				2155.06	256.949	2155.06	378.944
1478.17	23.5161		2156.03	99.5691		2156.03	193.746		2156.03	99.8074		1478.17	519.258				2156.03	256.957	2156.03	378.958
1478.65	23.5159		2156.99	99.562		2156.99	193.732		2156.99	99.8107		1478.65	519.24				2156.99	256.964	2156.99	378.97
1479.13	23.5153		2157.95	99.5549		2157.95	193.718		2157.95	99.8138		1479.13	519.221				2157.95	256.971	2157.95	378.983
1479.62	23.5141		2158.92	99.5479		2158.92	193.704		2158.92	99.817		1479.62	519.203				2158.92	256.978	2158.92	378.995
1480.1	23.5125		2159.88	99.5408		2159.88	193.69		2159.88	99.8201		1480.1	519.184				2159.88	256.985	2159.88	379.007
1480.58	23.5105		2160.85	99.5338		2160.85	193.676		2160.85	99.8231		1480.58	519.164				2160.85	256.992	2160.85	379.018
1481.06	23.5079		2161.81	99.5268		2161.81	193.662		2161.81	99.8261		1481.06	519.145				2161.81	256.999	2161.81	379.028
1481.54	23.5049		2162.78	99.5198		2162.78	193.649		2162.78	99.829		1481.54	519.124				2162.78	257.006	2162.78	379.038
1482.03	23.5014		2163.74	99.5129		2163.74	193.636		2163.74	99.832		1482.03	519.103				2163.74	257.013	2163.74	379.048
1482.51	23.4974		2164.7	99.506		2164.7	193.623		2164.7	99.8348		1482.51	519.082				2164.7	257.02	2164.7	379.057
1482.99	23.493		2165.67	99.4992		2165.67	193.61		2165.67	99.8377		1482.99	519.06				2165.67	257.026	2165.67	379.065
1483.47	23.4882		2166.63	99.4924		2166.63	193.597		2166.63	99.8405		1483.47	519.037				2166.63	257.033	2166.63	379.073
1483.96	23.4829		2167.6	99.4857		2167.6	193.585		2167.6	99.8432		1483.96	519.013				2167.6	257.039	2167.6	379.08
1484.44	23.4772		2168.56	99.4791		2168.56	193.573		2168.56	99.8459		1484.44	518.989				2168.56	257.046	2168.56	379.086
1484.92	23.4711		2169.53	99.4725		2169.53	193.562		2169.53	99.8487		1484.92	518.963				2169.53	257.052	2169.53	379.092
1485.4	23.4647		2170.49	99.466		2170.49	193.551		2170.49	99.8513		1485.4	518.937				2170.49	257.059	2170.49	379.098
1485.88	23.4578		2171.45	99.4595		2171.45	193.54		2171.45	99.854		1485.88	518.91				2171.45	257.065	2171.45	379.102
1486.37	23.4502		2172.42	99.4532		2172.42	193.53		2172.42	99.8566		1486.37	518.883				2172.42	257.071	2172.42	379.107
1486.85	23.4416		2173.38	99.447		2173.38	193.52		2173.38	99.8593		1486.85	518.854				2173.38	257.078	2173.38	379.11
1487.33	23.4326		2174.35	99.4409		2174.35	193.511		2174.35	99.8619		1487.33	518.826				2174.35	257.084	2174.35	379.114
1487.81	23.4232		2175.31	99.4348		2175.31	193.502		2175.31	99.8645		1487.81	518.796				2175.31	257.09	2175.31	379.116
1488.29	23.4136		2176.27	99.4289		2176.27	193.494		2176.27	99.8671		1488.29	518.766				2176.27	257.096	2176.27	379.119
1488.78	23.4038		2177.24	99.4231		2177.24	193.486		2177.24	99.8697		1488.78	518.736				2177.24	257.102	2177.24	379.12
1489.26	23.3937		2178.2	99.4175		2178.2	193.479		2178.2	99.8724		1489.26	518.705				2178.2	257.108	2178.2	379.122
1489.74	23.3833		2179.17	99.4119		2179.17	193.472		2179.17	99.875		1489.74	518.674				2179.17	257.115	2179.17	379.122
1490.22	23.3728		2180.13	99.4065		2180.13	193.466		2180.13	99.8777		1490.22	518.642				2180.13	257.121	2180.13	379.123
1490.7	23.362		2181.1	99.4012		2181.1	193.461		2181.1	99.8804		1490.7	518.61				2181.1	257.127	2181.1	379.123
1491.19	23.3511		2182.06	99.396		2182.06	193.456		2182.06	99.8832		1491.19	518.578				2182.06	257.133	2182.06	379.122
1491.67	23.34		2183.02	99.391		2183.02	193.451		2183.02	99.886		1491.67	518.545				2183.02	257.139	2183.02	379.121
1492.15	23.3287		2183.99	99.3861		2183.99	193.448		2183.99	99.8888		1492.15	518.512				2183.99	257.145	2183.99	379.12
1492.63	23.3173		2184.95	99.3813		2184.95	193.444		2184.95	99.8917		1492.63	518.479				2184.95	257.152	2184.95	379.119
1493.12	23.3057		2185.92	99.3766		2185.92	193.441		2185.92	99.8946		1493.12	518.446				2185.92	257.158	2185.92	379.117
1493.6	23.294		2186.88	99.3721		2186.88	193.439		2186.88	99.8976		1493.6	518.412				2186.88	257.164	2186.88	379.116
1494.08	23.2822		2187.85	99.3677		2187.85	193.437		2187.85	99.9007		1494.08	518.379				2187.85	257.171	2187.85	379.114
1494.56	23.2703		2188.81	99.3634		2188.81	193.435		2188.81	99.9038		1494.56	518.345				2188.81	257.177	2188.81	379.112
1495.04	23.2582		2189.77	99.3593		2189.77	193.434		2189.77	99.9071		1495.04	518.311				2189.77	257.184	2189.77	379.109
1495.53	23.246		2190.74	99.3552		2190.74	193.433		2190.74	99.9104		1495.53	518.278				2190.74	257.191	2190.74	379.107
1496.01	23.2337		2191.7	99.3513		2191.7	193.432		2191.7	99.9138		1496.01	518.244				2191.7	257.198	2191.7	379.105
1496.49	23.2213		2192.67	99.3476		2192.67	193.432		2192.67	99.9173		1496.49	518.211				2192.67	257.205	2192.67	379.103
1496.97	23.2088		2193.63	99.344		2193.63	193.431		2193.63	99.9209		1496.97	518.177				2193.63	257.212	2193.63	379.1
1497.45	23.1962		2194.6	99.3405		2194.6	193.431		2194.6	99.9246		1497.45	518.144				2194.6	257.219	2194.6	379.098
1497.94	23.1835		2195.56	99.3372		2195.56	193.432		2195.56	99.9285		1497.94	518.111				2195.56	257.226	2195.56	379.096
1498.42	23.1707		2196.52	99.3341		2196.52	193.432		2196.52	99.9324		1498.42	518.078				2196.52	257.234	2196.52	379.094
1498.9	23.1577		2197.49	99.3312		2197.49	193.432		2197.49	99.9287		1498.9	518.045				2197.49	257.242	2197.49	379.093
1499.38	23.1447		2198.45	99.3285		2198.45	193.432		2198.45	99.9194		1499.38	518.011				2198.45	257.249	2198.45	379.091
1499.87	23.1315		2199.42	99.326		2199.42	193.433		2199.42	99.9102		1499.87	517.978				2199.42	257.258	2199.42	379.091
1500.35	23.1183		2200.38	99.3237		2200.38	193.433		2200.38	99.901		1500.35	517.945				2200.38	257.266	2200.38	379.09
1500.83	23.1049		2201.34	99.3217		2201.34	193.434		2201.34	99.8921		1500.83	517.912				2201.34	257.274	2201.34	379.091
1501.31	23.0914		2202.31	99.3199		2202.31	193.434		2202.31	99.8832		1501.31	517.879				2202.31	257.283	2202.31	379.092
1501.79	23.0777		2203.27	99.3185		2203.27	193.434		2203.27	99.8745		1501.79	517.845				2203.27	257.292	2203.27	379.093
1502.28	23.0639		2204.24	99.3173		2204.24	193.434		2204.24	99.8659		1502.28	517.811				2204.24	257.301	2204.24	379.096
1502.76	23.0501		2205.2	99.3165		2205.2	193.434		2205.2	99.8575		1502.76	517.777				2205.2	257.31	2205.2	379.1
1503.24	23.036		2206.17	99.316		2206.17	193.434		2206.17	99.8491		1503.24	517.743				2206.17	257.32	2206.17	379.104
1503.72	23.0219		2207.13	99.3159		2207.13	193.434		2207.13	99.841		1503.72	517.709				2207.13	257.33	2207.13	379.11
1504.2	23.0075		2208.09	99.3162		2208.09	193.434		2208.09	99.8329		1504.2	517.674				2208.09	257.34	2208.09	379.117
1504.69	22.9931		2209.06	99.3169		2209.06	193.434		2209.06	99.8249		1504.69	517.639				2209.06	257.35	2209.06	379.125
1505.17	22.9785		2210.02	99.3179		2210.02	193.433		2210.02	99.8171		1505.17	517.603				2210.02	257.361	2210.02	379.134
1505.65	22.9638		2210.99	99.3195		2210.99	193.433		2210.99	99.8094		1505.65	517.568				2210.99	257.372	2210.99	379.145
1506.13	22.9489		2211.95	99.3215		2211.95	193.433		2211.95	99.8018		1506.13	517.531				2211.95	257.383	2211.95	379.157
1506.61	22.9339		2212.92	99.3239		2212.92	193.432		2212.92	99.7962		1506.61	517.495				2212.92	257.394	2212.92	379.17
1507.1	22.9188		2213.88	99.3268		2213.88	193.432		2213.88	99.7915		1507.1	517.458				2213.88	257.406	2213.88	379.184
1507.58	22.9036		2214.84	99.3301		2214.84	193.431		2214.84	99.7869		1507.58	517.421				2214.84	257.418	2214.84	379.2
1508.06	22.8883		2215.81	99.334		2215.81	193.431		2215.81	99.7824		1508.06	517.383				2215.81	257.43	2215.81	379.218
1508.54	22.8728		2216.77	99.3382		2216.77	193.43		2216.77	99.778		1508.54	517.345				2216.77	257.442	2216.77	379.237
1509.03	22.8573		2217.74	99.3429		2217.74	193.43		2217.74	99.7737		1509.03	517.307				2217.74	257.455	2217.74	379.257
1509.51	22.8417		2218.7	99.3481		2218.7	193.43		2218.7	99.7694		1509.51	517.268				2218.7	257.468	2218.7	379.278
1509.99	22.826		2219.67	99.3537		2219.67	193.43		2219.67	99.7651		1509.99	517.229				2219.67	257.481	2219.67	379.301
1510.47	22.8102		2220.63	99.3597		2220.63	193.43		2220.63	99.7609		1510.47	517.189				2220.63	257.494	2220.63	379.325
1510.95	22.7944		2221.59	99.3661		2221.59	193.43		2221.59	99.7568		1510.95	517.149				2221.59	257.508	2221.59	379.35
1511.44	22.7786		2222.56	99.3728		2222.56	193.431		2222.56	99.7526		1511.44	517.109				2222.56	257.521	2222.56	379.376
1511.92	22.7627		2223.52	99.3799		2223.52	193.431		2223.52	99.7484		1511.92	517.068				2223.52	257.535	2223.52	379.403
1512.4	22.7468		2224.49	99.3873		2224.49	193.432		2224.49	99.7442		1512.4	517.027				2224.49	257.549	2224.49	379.431
1512.88	22.7309		2225.45	99.3949		2225.45	193.433		2225.45	99.74		1512.88	516.985				2225.45	257.563	2225.45	379.459
1513.36	22.715		2226.41	99.4028		2226.41	193.435		2226.41	99.7357		1513.36	516.942				2226.41	257.578	2226.41	379.488
1513.85	22.6992		2227.38	99.4109		2227.38	193.437		2227.38	99.7313		1513.85	516.899				2227.38	257.592	2227.38	379.517
1514.33	22.6834		2228.34	99.4191		2228.34	193.439		2228.34	99.7269		1514.33	516.856				2228.34	257.607	2228.34	379.547
1514.81	22.6676		2229.31	99.4275		2229.31	193.441		2229.31	99.7223		1514.81	516.812				2229.31	257.622	2229.31	379.577
1515.29	22.6519		2230.27	99.4359		2230.27	193.444		2230.27	99.7176		1515.29	516.768				2230.27	257.637	2230.27	379.606
1515.78	22.6363		2231.24	99.4444		2231.24	193.447		2231.24	99.7128		1515.78	516.724				2231.24	257.651	2231.24	379.636
1516.26	22.6208		2232.2	99.4529		2232.2	193.451		2232.2	99.7077		1516.26	516.679				2232.2	257.666	2232.2	379.665
1516.74	22.6054		2233.16	99.4614		2233.16	193.455		2233.16	99.7025		1516.74	516.634				2233.16	257.681	2233.16	379.694
1517.22	22.5902		2234.13	99.4698		2234.13	193.459		2234.13	99.6971		1517.22	516.588				2234.13	257.696	2234.13	379.716
1517.7	22.575		2235.09	99.478		2235.09	193.464		2235.09	99.6913		1517.7	516.542				2235.09	257.711	2235.09	379.728
1518.19	22.5601		2236.06	99.4862		2236.06	193.469		2236.06	99.6854		1518.19	516.496				2236.06	257.725	2236.06	379.738
1518.67	22.5452		2237.02	99.4941		2237.02	193.475		2237.02	99.6791		1518.67	516.449				2237.02	257.74	2237.02	379.748
1519.15	22.5306		2237.99	99.5019		2237.99	193.481		2237.99	99.6725		1519.15	516.402				2237.99	257.754	2237.99	379.756
1519.63	22.5161		2238.95	99.5094		2238.95	193.487		2238.95	99.6655		1519.63	516.354				2238.95	257.768	2238.95	379.764
1520.11	22.5018		2239.91	99.5168		2239.91	193.494		2239.91	99.6582		1520.11	516.306				2239.91	257.782	2239.91	379.769
1520.6	22.4876		2240.88	99.5238		2240.88	193.502		2240.88	99.6505		1520.6	516.257				2240.88	257.795	2240.88	379.774
1521.08	22.4737		2241.84	99.5306		2241.84	193.51		2241.84	99.6423		1521.08	516.207				2241.84	257.808	2241.84	379.776
1521.56	22.4599		2242.81	99.537		2242.81	193.516		2242.81	99.6337		1521.56	516.157				2242.81	257.821	2242.81	379.777
1522.04	22.4463		2243.77	99.5238		2243.77	193.503		2243.77	99.6246		1522.04	516.106				2243.77	257.833	2243.77	379.777
1522.52	22.4329		2244.74	99.5073		2244.74	193.491		2244.74	99.615		1522.52	516.055				2244.74	257.844	2244.74	379.774
1523.01	22.4196		2245.7	99.4907		2245.7	193.479		2245.7	99.6048		1523.01	516.003				2245.7	257.855	2245.7	379.77
1523.49	22.4065		2246.66	99.4736		2246.66	193.467		2246.66	99.5941		1523.49	515.951				2246.66	257.865	2246.66	379.764
1523.97	22.3936		2247.63	99.4563		2247.63	193.456		2247.63	99.5827		1523.97	515.899				2247.63	257.875	2247.63	379.756
1524.45	22.3807		2248.59	99.4387		2248.59	193.445		2248.59	99.5708		1524.45	515.847				2248.59	257.883	2248.59	379.747
1524.94	22.3681		2249.56	99.4208		2249.56	193.435		2249.56	99.5582		1524.94	515.794				2249.56	257.895	2249.56	379.735
1525.42	22.3555		2250.52	99.4026		2250.52	193.426		2250.52	99.5449		1525.42	515.741				2250.52	257.91	2250.52	379.722
1525.9	22.343		2251.49	99.3842		2251.49	193.417		2251.49	99.5309		1525.9	515.688				2251.49	257.925	2251.49	379.707
1526.38	22.3307		2252.45	99.3654		2252.45	193.409		2252.45	99.5163		1526.38	515.634				2252.45	257.938	2252.45	379.69
1526.86	22.3184		2253.41	99.3465		2253.41	193.401		2253.41	99.5008		1526.86	515.58				2253.41	257.95	2253.41	379.671
1527.35	22.3062		2254.38	99.3273		2254.38	193.394		2254.38	99.4846		1527.35	515.525				2254.38	257.961	2254.38	379.65
1527.83	22.294		2255.34	99.3079		2255.34	193.388		2255.34	99.4676		1527.83	515.471				2255.34	257.97	2255.34	379.628
1528.31	22.2819		2256.31	99.2883		2256.31	193.382		2256.31	99.4498		1528.31	515.416				2256.31	257.978	2256.31	379.604
1528.79	22.2699		2257.27	99.2685		2257.27	193.377		2257.27	99.4311		1528.79	515.36				2257.27	257.985	2257.27	379.579
1529.27	22.2578		2258.23	99.2485		2258.23	193.373		2258.23	99.4116		1529.27	515.305				2258.23	257.99	2258.23	379.551
1529.76	22.2457		2259.2	99.2283		2259.2	193.369		2259.2	99.3913		1529.76	515.249				2259.2	257.994	2259.2	379.522
1530.24	22.2337		2260.16	99.208		2260.16	193.366		2260.16	99.37		1530.24	515.193				2260.16	257.996	2260.16	379.492
1530.72	22.2216		2261.13	99.1874		2261.13	193.364		2261.13	99.3479		1530.72	515.137				2261.13	257.996	2261.13	379.46
1531.2	22.2094		2262.09	99.1667		2262.09	193.362		2262.09	99.3248		1531.2	515.08				2262.09	257.996	2262.09	379.427
1531.68	22.1973		2263.06	99.1458		2263.06	193.361		2263.06	99.3009		1531.68	515.024				2263.06	257.993	2263.06	379.392
1532.17	22.185		2264.02	99.1247		2264.02	193.361		2264.02	99.276		1532.17	514.968				2264.02	257.989	2264.02	379.356
1532.65	22.1727		2264.98	99.1035		2264.98	193.361		2264.98	99.2502		1532.65	514.912				2264.98	257.983	2264.98	379.319
1533.13	22.1603		2265.95	99.082		2265.95	193.362		2265.95	99.2235		1533.13	514.856				2265.95	257.976	2265.95	379.28
1533.61	22.1479		2266.91	99.0604		2266.91	193.364		2266.91	99.1959		1533.61	514.8				2266.91	257.967	2266.91	379.24
1534.1	22.1353		2267.88	99.0385		2267.88	193.366		2267.88	99.1673		1534.1	514.743				2267.88	257.956	2267.88	379.198
1534.58	22.1227		2268.84	99.0165		2268.84	193.369		2268.84	99.1379		1534.58	514.687				2268.84	257.944	2268.84	379.155
1535.06	22.1099		2269.81	98.9941		2269.81	193.373		2269.81	99.1075		1535.06	514.63				2269.81	257.93	2269.81	379.112
1535.54	22.0971		2270.77	98.9716		2270.77	193.377		2270.77	99.0762		1535.54	514.573				2270.77	257.915	2270.77	379.067
1536.02	22.0842		2271.73	98.9487		2271.73	193.381		2271.73	99.0441		1536.02	514.515				2271.73	257.899	2271.73	379.021
1536.51	22.0712		2272.7	98.9256		2272.7	193.387		2272.7	99.0112		1536.51	514.458				2272.7	257.881	2272.7	378.974
1536.99	22.0581		2273.66	98.9022		2273.66	193.392		2273.66	98.9774		1536.99	514.4				2273.66	257.862	2273.66	378.926
1537.47	22.0449		2274.63	98.8785		2274.63	193.398		2274.63	98.9428		1537.47	514.342				2274.63	257.841	2274.63	378.877
1537.95	22.0317		2275.59	98.8544		2275.59	193.405		2275.59	98.9074		1537.95	514.283				2275.59	257.82	2275.59	378.828
1538.43	22.0183		2276.56	98.83		2276.56	193.412		2276.56	98.8713		1538.43	514.225				2276.56	257.797	2276.56	378.778
1538.92	22.0049		2277.52	98.8052		2277.52	193.42		2277.52	98.8345		1538.92	514.166				2277.52	257.773	2277.52	378.727
1539.4	21.9914		2278.48	98.7801		2278.48	193.428		2278.48	98.797		1539.4	514.107				2278.48	257.748	2278.48	378.675
1539.88	21.9778		2279.45	98.7545		2279.45	193.437		2279.45	98.7589		1539.88	514.048				2279.45	257.723	2279.45	378.624
1540.36	21.9641		2280.41	98.7287		2280.41	193.446		2280.41	98.7202		1540.36	513.989				2280.41	257.697	2280.41	378.572
1540.85	21.9504		2281.38	98.7024		2281.38	193.455		2281.38	98.681		1540.85	513.93				2281.38	257.67	2281.38	378.52
1541.33	21.9365		2282.34	98.6758		2282.34	193.465		2282.34	98.6413		1541.33	513.871				2282.34	257.643	2282.34	378.468
1541.81	21.9226		2283.3	98.6487		2283.3	193.476		2283.3	98.6012		1541.81	513.812				2283.3	257.615	2283.3	378.416
1542.29	21.9087		2284.27	98.6214		2284.27	193.487		2284.27	98.5607		1542.29	513.753				2284.27	257.587	2284.27	378.364
1542.77	21.8947		2285.23	98.5936		2285.23	193.499		2285.23	98.5199		1542.77	513.694				2285.23	257.558	2285.23	378.313
1543.26	21.8806		2286.2	98.5656		2286.2	193.511		2286.2	98.4788		1543.26	513.635				2286.2	257.53	2286.2	378.263
1543.74	21.8665		2287.16	98.5372		2287.16	193.524		2287.16	98.4376		1543.74	513.576				2287.16	257.501	2287.16	378.213
1544.22	21.8523		2288.13	98.5085		2288.13	193.538		2288.13	98.3962		1544.22	513.516				2288.13	257.472	2288.13	378.165
1544.7	21.8381		2289.09	98.4795		2289.09	193.553		2289.09	98.3548		1544.7	513.457				2289.09	257.444	2289.09	378.117
1545.18	21.8238		2290.05	98.4502		2290.05	193.568		2290.05	98.3134		1545.18	513.397				2290.05	257.415	2290.05	378.071
1545.67	21.8095		2291.02	98.4207		2291.02	193.584		2291.02	98.2721		1545.67	513.338				2291.02	257.387	2291.02	378.026
1546.15	21.7952		2291.98	98.391		2291.98	193.601		2291.98	98.2309		1546.15	513.279				2291.98	257.36	2291.98	377.982
1546.63	21.7808		2292.95	98.3611		2292.95	193.618		2292.95	98.19		1546.63	513.22				2292.95	257.333	2292.95	377.939
1547.11	21.7664		2293.91	98.331		2293.91	193.637		2293.91	98.1493		1547.11	513.161				2293.91	257.306	2293.91	377.898
1547.59	21.7519		2294.88	98.3008		2294.88	193.657		2294.88	98.109		1547.59	513.102				2294.88	257.28	2294.88	377.859
1548.08	21.7375		2295.84	98.2706		2295.84	193.677		2295.84	98.0692		1548.08	513.044				2295.84	257.255	2295.84	377.821
1548.56	21.723		2296.8	98.2403		2296.8	193.699		2296.8	98.0298		1548.56	512.986				2296.8	257.23	2296.8	377.784
1549.04	21.7085		2297.77	98.21		2297.77	193.721		2297.77	97.9909		1549.04	512.928				2297.77	257.206	2297.77	377.75
1549.52	21.694		2298.73	98.1798		2298.73	193.745		2298.73	97.9527		1549.52	512.871				2298.73	257.183	2298.73	377.716
1550.01	21.6795		2299.7	98.1497		2299.7	193.769		2299.7	97.9152		1550.01	512.814				2299.7	257.161	2299.7	377.685
1550.49	21.665		2300.66	98.1197		2300.66	193.795		2300.66	97.8784		1550.49	512.757				2300.66	257.141	2300.66	377.655
1550.97	21.6506		2301.63	98.0901		2301.63	193.822		2301.63	97.8423		1550.97	512.701				2301.63	257.121	2301.63	377.626
1551.45	21.6361		2302.59	98.0606		2302.59	193.85		2302.59	97.8072		1551.45	512.645				2302.59	257.102	2302.59	377.599
1551.93	21.6217		2303.55	98.0316		2303.55	193.878		2303.55	97.7729		1551.93	512.589				2303.55	257.084	2303.55	377.572
1552.42	21.6074		2304.52	98.0029		2304.52	193.908		2304.52	97.7396		1552.42	512.533				2304.52	257.068	2304.52	377.547
1552.9	21.593		2305.48	97.9747		2305.48	193.939		2305.48	97.7072		1552.9	512.477				2305.48	257.052	2305.48	377.522
1553.38	21.5788		2306.45	97.947		2306.45	193.971		2306.45	97.6758		1553.38	512.421				2306.45	257.038	2306.45	377.498
1553.86	21.5647		2307.41	97.92		2307.41	194.003		2307.41	97.6455		1553.86	512.364				2307.41	257.025	2307.41	377.475
1554.34	21.5506		2308.38	97.8936		2308.38	194.036		2308.38	97.6163		1554.34	512.306				2308.38	257.014	2308.38	377.451
1554.83	21.5367		2309.34	97.868		2309.34	194.07		2309.34	97.5882		1554.83	512.249				2309.34	257.003	2309.34	377.428
1555.31	21.5228		2310.3	97.8433		2310.3	194.105		2310.3	97.5612		1555.31	512.19				2310.3	256.994	2310.3	377.406
1555.79	21.5091		2311.27	97.8196		2311.27	194.14		2311.27	97.5354		1555.79	512.131				2311.27	256.986	2311.27	377.383
1556.27	21.4955		2312.23	97.797		2312.23	194.175		2312.23	97.5107		1556.27	512.072				2312.23	256.979	2312.23	377.36
1556.75	21.4821		2313.2	97.7755		2313.2	194.211		2313.2	97.4872		1556.75	512.012				2313.2	256.974	2313.2	377.338
1557.24	21.4688		2314.16	97.7554		2314.16	194.246		2314.16	97.4648		1557.24	511.951				2314.16	256.969	2314.16	377.315
1557.72	21.4557		2315.12	97.7368		2315.12	194.282		2315.12	97.4435		1557.72	511.89				2315.12	256.966	2315.12	377.293
1558.2	21.4428		2316.09	97.7197		2316.09	194.318		2316.09	97.4235		1558.2	511.828				2316.09	256.964	2316.09	377.271
1558.68	21.43		2317.05	97.7044		2317.05	194.354		2317.05	97.4045		1558.68	511.765				2317.05	256.963	2317.05	377.25
1559.17	21.4175		2318.02	97.6909		2318.02	194.39		2318.02	97.3867		1559.17	511.701				2318.02	256.963	2318.02	377.228
1559.65	21.4051		2318.98	97.6794		2318.98	194.426		2318.98	97.37		1559.65	511.636				2318.98	256.964	2318.98	377.207
1560.13	21.393		2319.95	97.67		2319.95	194.461		2319.95	97.3544		1560.13	511.57				2319.95	256.966	2319.95	377.186
[truncated: 5,061 more rows]

## Sheet: Fig3
	GNP		GNP-NH2-G		GNP-NH2		GNP-NH2-G-C		GNP-NH		GNP-SH1		GNP-NH-G		GNP-SH
21.252	100.003	27.3749	100.006	23.6143	100.003	21.8868	100.005	21.7396	100.003	22.7279	99.9982	27.3749	100.006	22.7279	99.9982
21.2505	100.004	27.3717	100.006	23.6142	100.003	21.8868	100.005	21.7383	100.005	22.7276	99.9977	27.3717	100.006	22.7276	99.9977
21.2518	100.004	27.3733	100.006	23.6182	100.003	21.8888	100.003	21.7386	100.004	22.7283	99.9966	27.3733	100.006	22.7283	99.9966
21.253	100.003	27.3713	100.006	23.6207	100.004	21.8944	100.001	21.7418	99.9968	22.731	99.9962	27.3713	100.006	22.731	99.9962
21.2582	100.002	27.3785	100.006	23.6264	100.004	21.901	100.001	21.7466	99.9909	22.7364	99.9974	27.3785	100.006	22.7364	99.9974
21.2672	100.001	27.3856	100.006	23.6344	100.005	21.9076	100.001	21.7549	99.9897	22.7463	99.9981	27.3856	100.006	22.7463	99.9981
21.2751	100	27.3931	100.006	23.6464	100.006	21.9184	100.001	21.7656	99.9908	22.7577	99.9984	27.3931	100.006	22.7577	99.9984
21.2879	99.999	27.4041	100.006	23.6615	100.007	21.9353	100.001	21.7777	99.9929	22.7691	99.998	27.4041	100.006	22.7691	99.998
21.3024	99.9985	27.4185	100.008	23.6735	100.008	21.951	99.9997	21.7921	99.9954	22.7873	99.998	27.4185	100.008	22.7873	99.998
21.3206	99.9981	27.4355	100.007	23.6951	100.008	21.9704	99.9991	21.8143	99.9975	22.8075	99.9986	27.4355	100.007	22.8075	99.9986
21.3446	99.9976	27.4561	100.007	23.7198	100.009	21.9937	99.9994	21.8336	99.9984	22.8304	99.9996	27.4561	100.007	22.8304	99.9996
21.3681	99.9956	27.478	100.007	23.7449	100.01	22.0183	100.001	21.86	99.9992	22.8577	100.001	27.478	100.007	22.8577	100.001
21.3969	99.9959	27.5055	100.007	23.7729	100.01	22.0465	100.002	21.8848	99.9991	22.8848	100.006	27.5055	100.007	22.8848	100.006
21.4284	99.9954	27.5299	100.007	23.8021	100.011	22.0761	100.003	21.9121	99.9989	22.9138	100.011	27.5299	100.007	22.9138	100.011
21.4597	99.9942	27.5614	100.007	23.8352	100.012	22.1093	100.004	21.9437	99.9994	22.9453	100.015	27.5614	100.007	22.9453	100.015
21.4934	99.9921	27.5925	100.008	23.8716	100.013	22.1448	100.005	21.9779	100.001	22.9821	100.018	27.5925	100.008	22.9821	100.018
21.5318	99.9902	27.6277	100.009	23.9105	100.014	22.1848	100.006	22.0119	100.002	23.0197	100.019	27.6277	100.009	23.0197	100.019
21.5711	99.9896	27.6667	100.009	23.9502	100.017	22.2215	100.006	22.0526	100.003	23.0611	100.019	27.6667	100.009	23.0611	100.019
21.6121	99.9886	27.706	100.009	23.9917	100.023	22.2661	100.007	22.0947	100.005	23.1041	100.018	27.706	100.009	23.1041	100.018
21.657	99.9868	27.7506	100.01	24.0387	100.027	22.3116	100.007	22.137	100.006	23.1496	100.016	27.7506	100.01	23.1496	100.016
21.7066	99.9861	27.795	100.011	24.0844	100.029	22.3562	100.009	22.185	100.006	23.1961	100.013	27.795	100.011	23.1961	100.013
21.7563	99.9854	27.8433	100.01	24.136	100.031	22.4075	100.011	22.2327	100.007	23.2491	100.008	27.8433	100.01	23.2491	100.008
21.807	99.9843	27.8966	100.01	24.1856	100.033	22.4609	100.012	22.2836	100.007	23.3011	100.002	27.8966	100.01	23.3011	100.002
21.8634	99.9822	27.9448	100.011	24.2433	100.035	22.5135	100.012	22.3349	100.006	23.3564	99.9985	27.9448	100.011	23.3564	99.9985
21.9218	99.9801	27.9987	100.011	24.3012	100.036	22.5723	100.011	22.3925	100.006	23.4139	99.9973	27.9987	100.011	23.4139	99.9973
21.9782	99.9788	28.0596	100.011	24.361	100.036	22.6332	100.01	22.4495	100.007	23.474	99.9969	28.0596	100.011	23.474	99.9969
22.0395	99.977	28.1175	100.012	24.4221	100.035	22.6912	100.009	22.5115	100.011	23.5386	99.9982	28.1175	100.012	23.5386	99.9982
22.1016	99.9746	28.1767	100.013	24.487	100.035	22.7544	100.007	22.5708	100.019	23.6006	99.9997	28.1767	100.013	23.6006	99.9997
22.1664	99.9728	28.2401	100.013	24.5541	100.036	22.8166	100.005	22.6342	100.025	23.6693	100.002	28.2401	100.013	23.6693	100.002
22.2351	99.9715	28.3075	100.013	24.6236	100.035	22.8867	100.004	22.7042	100.031	23.7363	100.004	28.3075	100.013	23.7363	100.004
22.3045	99.9692	28.3739	100.013	24.6949	100.035	22.9544	100.001	22.7695	100.037	23.8088	100.006	28.3739	100.013	23.8088	100.006
22.3751	99.9659	28.4466	100.013	24.7669	100.036	23.0267	99.999	22.8381	100.039	23.8837	100.007	28.4466	100.013	23.8837	100.007
22.4478	99.9632	28.5178	100.014	24.8401	100.036	23.0991	99.9973	22.9147	100.037	23.957	100.008	28.5178	100.014	23.957	100.008
22.5251	99.9607	28.5911	100.014	24.9173	100.035	23.1749	99.996	22.9893	100.03	24.0351	100.009	28.5911	100.014	24.0351	100.009
22.6041	99.9584	28.6697	100.014	24.998	100.035	23.2513	99.9949	23.0653	100.022	24.1148	100.01	28.6697	100.014	24.1148	100.01
22.6846	99.9556	28.7491	100.015	25.0779	100.035	23.3287	99.9941	23.1471	100.013	24.1956	100.011	28.7491	100.015	24.1956	100.011
22.767	99.9533	28.8297	100.014	25.1622	100.035	23.4112	99.9945	23.2297	100.006	24.2797	100.011	28.8297	100.014	24.2797	100.011
22.8526	99.9509	28.9138	100.013	25.2468	100.035	23.4932	99.9943	23.3111	99.9981	24.3641	100.012	28.9138	100.013	24.3641	100.012
22.937	99.9471	28.9952	100.013	25.3352	100.035	23.5782	99.9939	23.3954	99.9921	24.451	100.012	28.9952	100.013	24.451	100.012
23.0275	99.9437	29.0812	100.014	25.4227	100.036	23.6645	99.9926	23.4844	99.9876	24.5407	100.012	29.0812	100.014	24.5407	100.012
23.1142	99.9402	29.1684	100.013	25.5157	100.036	23.7536	99.9908	23.5713	99.9834	24.6318	100.012	29.1684	100.013	24.6318	100.012
23.2082	99.9368	29.2605	100.013	25.6076	100.036	23.8462	99.9894	23.6621	99.9782	24.725	100.012	29.2605	100.013	24.725	100.012
23.3008	99.9332	29.3544	100.013	25.7007	100.037	23.9356	99.988	23.7574	99.973	24.8186	100.012	29.3544	100.013	24.8186	100.012
23.3983	99.9299	29.4495	100.013	25.7988	100.036	24.0326	99.9868	23.8513	99.972	24.9139	100.011	29.4495	100.013	24.9139	100.011
23.4921	99.9268	29.5428	100.013	25.8945	100.036	24.1281	99.9852	23.946	99.974	25.0142	100.01	29.5428	100.013	25.0142	100.01
23.594	99.9228	29.6417	100.012	25.9962	100.037	24.228	99.9835	24.0472	99.9764	25.1145	100.01	29.6417	100.012	25.1145	100.01
23.6971	99.9183	29.7397	100.012	26.0995	100.038	24.3278	99.9814	24.1461	99.9772	25.2183	100.009	29.7397	100.012	25.2183	100.009
23.7991	99.9144	29.8419	100.011	26.2033	100.038	24.4305	99.9792	24.2509	99.9772	25.3211	100.009	29.8419	100.011	25.3211	100.009
23.9037	99.9108	29.9479	100.01	26.3104	100.036	24.5348	99.9769	24.3527	99.9771	25.43	100.008	29.9479	100.01	25.43	100.008
24.0093	99.9058	30.0489	100.01	26.4189	100.032	24.6405	99.976	24.4567	99.977	25.534	100.008	30.0489	100.01	25.534	100.008
24.1167	99.9011	30.1566	100.009	26.5269	100.031	24.7451	99.9745	24.5648	99.9765	25.6426	100.006	30.1566	100.009	25.6426	100.006
24.2271	99.8963	30.2633	100.009	26.6364	100.032	24.8529	99.9725	24.6753	99.9741	25.7543	100.005	30.2633	100.009	25.7543	100.005
24.3394	99.8921	30.377	100.008	26.7487	100.033	24.9651	99.9705	24.7842	99.9718	25.8656	100.004	30.377	100.008	25.8656	100.004
24.449	99.8869	30.4871	100.007	26.8625	100.033	25.077	99.9678	24.8965	99.9703	25.9804	100.002	30.4871	100.007	25.9804	100.002
24.5668	99.8823	30.6005	100.007	26.9786	100.034	25.1913	99.9657	25.0115	99.9675	26.0941	100.001	30.6005	100.007	26.0941	100.001
24.6816	99.8768	30.7157	100.006	27.0944	100.034	25.3053	99.9638	25.1255	99.9651	26.2133	100	30.7157	100.006	26.2133	100
24.7989	99.8712	30.829	100.004	27.2153	100.035	25.4213	99.9615	25.2423	99.9633	26.3316	99.9988	30.829	100.004	26.3316	99.9988
24.9173	99.8658	30.9484	100.003	27.3357	100.036	25.5411	99.9587	25.358	99.9622	26.4498	99.9975	30.9484	100.003	26.4498	99.9975
25.0401	99.8608	31.0686	100.003	27.4551	100.036	25.659	99.9561	25.478	99.9607	26.5716	99.9961	31.0686	100.003	26.5716	99.9961
25.1613	99.8549	31.1879	100.001	27.5771	100.036	25.7807	99.9535	25.6	99.9592	26.6948	99.9949	31.1879	100.001	26.6948	99.9949
25.2809	99.8491	31.3115	100	27.7007	100.036	25.905	99.9503	25.7214	99.9565	26.8178	99.9933	31.3115	100	26.8178	99.9933
25.4054	99.843	31.4346	99.9992	27.8275	100.035	26.0297	99.9471	25.844	99.9535	26.9423	99.9917	31.4346	99.9992	26.9423	99.9917
25.5341	99.8361	31.561	99.9979	27.9541	100.035	26.1527	99.943	25.9689	99.9504	27.0687	99.9897	31.561	99.9979	27.0687	99.9897
25.6591	99.8301	31.6866	99.9965	28.0824	100.035	26.2815	99.9396	26.0951	99.9473	27.1992	99.988	31.6866	99.9965	27.1992	99.988
25.7871	99.8232	31.8177	99.9952	28.2102	100.034	26.4077	99.9361	26.2241	99.9439	27.3284	99.9857	31.8177	99.9952	27.3284	99.9857
25.9176	99.8166	31.9426	99.994	28.3403	100.034	26.5401	99.9323	26.3524	99.9403	27.4586	99.9832	31.9426	99.994	27.4586	99.9832
26.0471	99.8094	32.073	99.9928	28.4711	100.034	26.6704	99.9285	26.4849	99.9398	27.5896	99.9818	32.073	99.9928	27.5896	99.9818
26.1783	99.8028	32.2043	99.991	28.605	100.033	26.8002	99.9243	26.613	99.943	27.7226	99.9803	32.2043	99.991	27.7226	99.9803
26.3104	99.7953	32.3372	99.9891	28.7375	100.032	26.9326	99.9203	26.7479	99.9436	27.8562	99.9778	32.3372	99.9891	27.8562	99.9778
26.449	99.7883	32.4693	99.9879	28.8748	100.031	27.0671	99.9163	26.8823	99.942	27.9929	99.9759	32.4693	99.9879	27.9929	99.9759
26.5835	99.7806	32.6077	99.9867	29.01	100.03	27.2037	99.9114	27.0141	99.9398	28.1291	99.9732	32.6077	99.9867	28.1291	99.9732
26.7213	99.7727	32.7417	99.9843	29.1487	100.029	27.3392	99.9072	27.1513	99.9358	28.2651	99.9708	32.7417	99.9843	28.2651	99.9708
26.8579	99.7655	32.8804	99.9821	29.2866	100.027	27.4751	99.9032	27.2888	99.9298	28.405	99.9679	32.8804	99.9821	28.405	99.9679
26.9988	99.7572	33.0178	99.9793	29.4278	100.026	27.6167	99.8984	27.428	99.9231	28.546	99.9654	33.0178	99.9793	28.546	99.9654
27.1378	99.7493	33.1582	99.9772	29.5684	100.024	27.7536	99.8938	27.5695	99.9159	28.6855	99.9633	33.1582	99.9772	28.6855	99.9633
27.2784	99.7409	33.2989	99.9747	29.7074	100.023	27.8945	99.8885	27.7069	99.9085	28.8289	99.9603	33.2989	99.9747	28.8289	99.9603
27.4182	99.7332	33.4392	99.9721	29.8474	100.021	28.0373	99.8835	27.8493	99.9027	28.9715	99.9571	33.4392	99.9721	28.9715	99.9571
27.5621	99.725	33.5813	99.9696	29.9924	100.02	28.177	99.8782	27.9906	99.8966	29.1134	99.9544	33.5813	99.9696	29.1134	99.9544
27.7057	99.7163	33.7244	99.9674	30.139	100.019	28.321	99.8728	28.1333	99.8908	29.2583	99.9512	33.7244	99.9674	29.2583	99.9512
27.8515	99.708	33.8671	99.9652	30.2823	100.017	28.4652	99.8672	28.2783	99.8844	29.4047	99.9486	33.8671	99.9652	29.4047	99.9486
27.9961	99.6994	34.0115	99.9625	30.4299	100.016	28.61	99.8615	28.425	99.8789	29.5493	99.9454	34.0115	99.9625	29.5493	99.9454
28.1429	99.6903	34.1591	99.9604	30.5737	100.014	28.7572	99.856	28.5691	99.875	29.6939	99.9427	34.1591	99.9604	29.6939	99.9427
28.2918	99.6806	34.306	99.9583	30.721	100.012	28.9028	99.8508	28.7156	99.8714	29.8413	99.9395	34.306	99.9583	29.8413	99.9395
28.4376	99.6712	34.4552	99.9577	30.8685	100.01	29.0533	99.8453	28.8635	99.8678	29.9881	99.9366	34.4552	99.9577	29.9881	99.9366
28.5865	99.6622	34.6046	99.9579	31.0223	100.008	29.2003	99.8394	29.0103	99.8623	30.1364	99.9331	34.6046	99.9579	30.1364	99.9331
28.7358	99.6517	34.7535	99.9571	31.1724	100.006	29.3519	99.8329	29.1594	99.8562	30.2868	99.9297	34.7535	99.9571	30.2868	99.9297
28.8844	99.6413	34.9031	99.9561	31.3215	100.004	29.4992	99.8264	29.3107	99.8504	30.4383	99.927	34.9031	99.9561	30.4383	99.927
29.0346	99.6311	35.0543	99.9541	31.4735	100.002	29.6497	99.8203	29.4614	99.8439	30.5882	99.9235	35.0543	99.9541	30.5882	99.9235
29.184	99.6208	35.2066	99.9508	31.6259	100.001	29.8024	99.8136	29.6106	99.838	30.7428	99.9199	35.2066	99.9508	30.7428	99.9199
29.3377	99.6102	35.3558	99.9468	31.7772	99.9987	29.956	99.8074	29.7634	99.8334	30.8953	99.9162	35.3558	99.9468	30.8953	99.9162
29.4928	99.6	35.511	99.9431	31.9322	99.9968	30.1094	99.8049	29.9175	99.828	31.047	99.9129	35.511	99.9431	31.047	99.9129
29.6454	99.5896	35.6651	99.9389	32.086	99.9951	30.2632	99.8034	30.0672	99.8216	31.2014	99.9094	35.6651	99.9389	31.2014	99.9094
29.8005	99.5785	35.8168	99.9343	32.2432	99.993	30.4141	99.8002	30.2247	99.8155	31.3544	99.9055	35.8168	99.9343	31.3544	99.9055
29.9543	99.5668	35.9684	99.9298	32.3952	99.9909	30.5724	99.796	30.3779	99.8094	31.5114	99.9016	35.9684	99.9298	31.5114	99.9016
30.1096	99.5556	36.1275	99.9263	32.5526	99.9888	30.7258	99.7905	30.5308	99.8033	31.6698	99.8982	36.1275	99.9263	31.6698	99.8982
30.266	99.5451	36.2827	99.9219	32.7091	99.9866	30.8823	99.7819	30.6837	99.797	31.8249	99.8938	36.2827	99.9219	31.8249	99.8938
30.424	99.5336	36.4392	99.9176	32.866	99.9844	31.0377	99.7719	30.8437	99.7906	31.9833	99.8896	36.4392	99.9176	31.9833	99.8896
30.5776	99.5211	36.5941	99.9138	33.0217	99.982	31.1965	99.7615	30.9989	99.7843	32.1413	99.8854	36.5941	99.9138	32.1413	99.8854
30.7366	99.5091	36.7527	99.9096	33.1804	99.9794	31.3529	99.7507	31.1558	99.7779	32.2984	99.8815	36.7527	99.9096	32.2984	99.8815
30.8941	99.4969	36.9105	99.9049	33.34	99.9771	31.5122	99.74	31.3134	99.7712	32.4577	99.8784	36.9105	99.9049	32.4577	99.8784
31.0503	99.4846	37.0675	99.9009	33.4976	99.9738	31.67	99.7301	31.4728	99.7646	32.6156	99.8746	37.0675	99.9009	32.6156	99.8746
31.2102	99.4726	37.2275	99.8975	33.6565	99.9717	31.8311	99.7203	31.63	99.7581	32.7743	99.8704	37.2275	99.8975	32.7743	99.8704
31.3701	99.4605	37.3845	99.8942	33.8156	99.9684	31.9879	99.7106	31.7891	99.7515	32.9325	99.866	37.3845	99.8942	32.9325	99.866
31.5276	99.4482	37.5444	99.8907	33.9769	99.9652	32.1489	99.7009	31.9491	99.7449	33.0932	99.8615	37.5444	99.8907	33.0932	99.8615
31.6869	99.4352	37.7033	99.8876	34.1371	99.9621	32.3076	99.6913	32.1083	99.7382	33.2495	99.8566	37.7033	99.8876	33.2495	99.8566
31.846	99.4219	37.8656	99.8845	34.2981	99.9592	32.4656	99.6813	32.269	99.732	33.4129	99.8521	37.8656	99.8845	33.4129	99.8521
32.0081	99.4094	38.0281	99.8817	34.4573	99.9564	32.628	99.6719	32.4303	99.7254	33.5726	99.8475	38.0281	99.8817	33.5726	99.8475
32.1679	99.3976	38.1902	99.878	34.6207	99.9523	32.7888	99.6624	32.5906	99.7181	33.7336	99.8432	38.1902	99.878	33.7336	99.8432
32.3283	99.3848	38.3497	99.8745	34.7803	99.9492	32.952	99.6522	32.7502	99.7118	33.8929	99.8385	38.3497	99.8745	33.8929	99.8385
32.4898	99.3714	38.5121	99.8721	34.9416	99.9467	33.1162	99.6417	32.9097	99.7057	34.053	99.8345	38.5121	99.8721	34.053	99.8345
32.6483	99.3576	38.6722	99.8691	35.1039	99.944	33.2778	99.6324	33.0713	99.6987	34.2161	99.8301	38.6722	99.8691	34.2161	99.8301
32.8101	99.3434	38.8358	99.8651	35.266	99.9415	33.4402	99.6243	33.2327	99.6887	34.3797	99.8255	38.8358	99.8651	34.3797	99.8255
32.9753	99.329	38.9982	99.8615	35.4284	99.9387	33.6021	99.6162	33.3961	99.6767	34.5415	99.8204	38.9982	99.8615	34.5415	99.8204
33.1366	99.3156	39.1601	99.8581	35.5905	99.9356	33.7631	99.6081	33.5593	99.6676	34.7056	99.8154	39.1601	99.8581	34.7056	99.8154
33.3002	99.3012	39.325	99.8537	35.7555	99.9328	33.9292	99.5992	33.7225	99.6612	34.8674	99.8105	39.325	99.8537	34.8674	99.8105
33.4629	99.2872	39.4851	99.8502	35.919	99.9296	34.092	99.59	33.8855	99.6553	35.0311	99.8059	39.4851	99.8502	35.0311	99.8059
33.627	99.2728	39.6497	99.8468	36.0831	99.9264	34.2557	99.581	34.0493	99.65	35.1931	99.801	39.6497	99.8468	35.1931	99.801
33.7889	99.258	39.8129	99.8434	36.2442	99.9229	34.4188	99.5729	34.212	99.6443	35.3575	99.7964	39.8129	99.8434	35.3575	99.7964
33.951	99.2438	39.9739	99.8395	36.4076	99.919	34.5822	99.5643	34.3783	99.6381	35.5236	99.7916	39.9739	99.8395	35.5236	99.7916
34.1151	99.2298	40.1385	99.8357	36.5715	99.9158	34.747	99.5551	34.5397	99.6313	35.6868	99.787	40.1385	99.8357	35.6868	99.787
34.2792	99.2154	40.3024	99.8321	36.7381	99.9126	34.9136	99.5462	34.7013	99.6241	35.8527	99.7825	40.3024	99.8321	35.8527	99.7825
34.4416	99.2	40.4641	99.8282	36.9013	99.9098	35.0744	99.5369	34.8674	99.6176	36.0169	99.778	40.4641	99.8282	36.0169	99.778
34.6055	99.1851	40.6288	99.824	37.0631	99.906	35.2391	99.5268	35.0333	99.6111	36.1804	99.7729	40.6288	99.824	36.1804	99.7729
34.7701	99.1698	40.7917	99.8197	37.2289	99.902	35.4036	99.5171	35.1936	99.6044	36.3421	99.7675	40.7917	99.8197	36.3421	99.7675
34.9331	99.1547	40.9564	99.8158	37.3931	99.8983	35.5707	99.5078	35.3596	99.5978	36.5073	99.7622	40.9564	99.8158	36.5073	99.7622
35.0989	99.1395	41.122	99.8118	37.5598	99.8949	35.733	99.4979	35.5252	99.5901	36.6724	99.7567	41.122	99.8118	36.6724	99.7567
35.2609	99.1247	41.286	99.8073	37.724	99.892	35.8976	99.4878	35.6884	99.5824	36.836	99.7517	41.286	99.8073	36.836	99.7517
35.4277	99.1102	41.4493	99.8032	37.8886	99.8887	36.0633	99.4778	35.854	99.5752	37.0002	99.7466	41.4493	99.8032	37.0002	99.7466
35.5935	99.0946	41.6158	99.7994	38.0556	99.8854	36.2281	99.467	36.019	99.5678	37.1651	99.7413	41.6158	99.7994	37.1651	99.7413
35.758	99.0795	41.7801	99.7953	38.2208	99.8816	36.3925	99.4569	36.1841	99.5601	37.3299	99.7365	41.7801	99.7953	37.3299	99.7365
35.9207	99.0633	41.9466	99.791	38.3869	99.8778	36.5575	99.4467	36.3495	99.5515	37.4975	99.7316	41.9466	99.791	37.4975	99.7316
36.0841	99.047	42.1091	99.7863	38.5532	99.8743	36.7235	99.4363	36.5148	99.544	37.6595	99.7259	42.1091	99.7863	37.6595	99.7259
36.2486	99.0297	42.2741	99.7815	38.7183	99.8709	36.8877	99.4251	36.6772	99.536	37.8263	99.7223	42.2741	99.7815	37.8263	99.7223
36.4127	99.0135	42.4392	99.7772	38.8806	99.8672	37.0549	99.4139	36.8447	99.5285	37.9911	99.733	42.4392	99.7772	37.9911	99.733
36.5787	98.9975	42.6041	99.7728	39.0482	99.8634	37.2198	99.4031	37.0072	99.5209	38.1581	99.74	42.6041	99.7728	38.1581	99.74
36.7428	98.9814	42.7703	99.7682	39.2129	99.8594	37.3846	99.393	37.1705	99.5132	38.3203	99.7387	42.7703	99.7682	38.3203	99.7387
36.9079	98.9646	42.9347	99.7645	39.3789	99.8552	37.5519	99.3827	37.3378	99.5064	38.4846	99.7334	42.9347	99.7645	38.4846	99.7334
37.0723	98.9476	43.1003	99.7606	39.543	99.8513	37.7149	99.3716	37.5055	99.4995	38.6515	99.7249	43.1003	99.7606	38.6515	99.7249
37.2366	98.9309	43.2634	99.7574	39.708	99.8479	37.883	99.3598	37.6698	99.4924	38.8143	99.7148	43.2634	99.7574	38.8143	99.7148
37.4022	98.9143	43.4301	99.7541	39.8722	99.8446	38.0469	99.3478	37.8347	99.4837	38.979	99.7043	43.4301	99.7541	38.979	99.7043
37.5688	98.899	43.5976	99.7505	40.0409	99.8405	38.2133	99.3355	37.9973	99.476	39.1444	99.6938	43.5976	99.7505	39.1444	99.6938
37.7309	98.8822	43.7602	99.7467	40.2029	99.8362	38.3799	99.324	38.165	99.4685	39.3089	99.6829	43.7602	99.7467	39.3089	99.6829
37.8969	98.8664	43.9291	99.7423	40.3678	99.832	38.5436	99.313	38.329	99.4604	39.474	99.6718	43.9291	99.7423	39.474	99.6718
38.0606	98.8499	44.0919	99.7377	40.5318	99.8276	38.7107	99.3015	38.4921	99.4524	39.64	99.6625	44.0919	99.7377	39.64	99.6625
38.2255	98.8332	44.2585	99.7331	40.696	99.8234	38.8755	99.2903	38.6602	99.4445	39.8029	99.654	44.2585	99.7331	39.8029	99.654
38.3888	98.8158	44.4237	99.7279	40.862	99.819	39.0424	99.2783	38.8261	99.4366	39.9683	99.6435	44.4237	99.7279	39.9683	99.6435
38.5526	98.7985	44.5888	99.7231	41.0263	99.8143	39.2061	99.2669	38.9897	99.4292	40.1349	99.633	44.5888	99.7231	40.1349	99.633
38.7172	98.7811	44.755	99.7184	41.1919	99.8104	39.3712	99.2549	39.1551	99.4211	40.2981	99.6252	44.755	99.7184	40.2981	99.6252
38.8824	98.7639	44.9199	99.7138	41.3553	99.8062	39.5355	99.2429	39.3194	99.4133	40.4674	99.6175	44.9199	99.7138	40.4674	99.6175
39.0471	98.746	45.0851	99.709	41.5218	99.8021	39.703	99.231	39.4847	99.4052	40.6319	99.6102	45.0851	99.709	40.6319	99.6102
39.2109	98.7291	45.2491	99.7038	41.6849	99.7986	39.8698	99.219	39.6496	99.3978	40.796	99.6028	45.2491	99.7038	40.796	99.6028
39.3754	98.7126	45.4115	99.6987	41.8494	99.7952	40.0329	99.2074	39.8152	99.3897	40.9595	99.5977	45.4115	99.6987	40.9595	99.5977
39.5395	98.695	45.577	99.6951	42.0157	99.7921	40.1964	99.196	39.9803	99.3817	41.1251	99.5955	45.577	99.6951	41.1251	99.5955
39.7045	98.6771	45.7427	99.6906	42.1817	99.7899	40.3598	99.1845	40.1474	99.3738	41.2892	99.592	45.7427	99.6906	41.2892	99.592
39.8674	98.6597	45.9044	99.6857	42.3467	99.786	40.5223	99.1733	40.3132	99.3652	41.4546	99.5894	45.9044	99.6857	41.4546	99.5894
40.0327	98.6419	46.0709	99.681	42.5072	99.7822	40.6901	99.1619	40.4767	99.3567	41.6204	99.5866	46.0709	99.681	41.6204	99.5866
40.1986	98.6246	46.2319	99.6769	42.67	99.7777	40.8546	99.1501	40.6408	99.3495	41.7821	99.5838	46.2319	99.6769	41.7821	99.5838
40.3604	98.6075	46.3978	99.6721	42.8361	99.7728	41.0197	99.1385	40.8053	99.3422	41.9479	99.5798	46.3978	99.6721	41.9479	99.5798
40.5249	98.5909	46.5616	99.6671	43.0009	99.768	41.1836	99.1269	40.9698	99.3345	42.1127	99.5756	46.5616	99.6671	42.1127	99.5756
40.6877	98.5737	46.7255	99.6622	43.1647	99.7632	41.3484	99.1153	41.1348	99.3278	42.2737	99.5708	46.7255	99.6622	42.2737	99.5708
40.8512	98.5567	46.8891	99.6581	43.3287	99.7589	41.5144	99.1042	41.298	99.3206	42.437	99.5653	46.8891	99.6581	42.437	99.5653
41.0144	98.5388	47.0522	99.6537	43.4894	99.7546	41.6808	99.0915	41.4616	99.3129	42.6015	99.5607	47.0522	99.6537	42.6015	99.5607
41.1775	98.522	47.2183	99.6494	43.6542	99.7503	41.8417	99.0792	41.6243	99.3053	42.7666	99.556	47.2183	99.6494	42.7666	99.556
41.3414	98.5047	47.3822	99.6449	43.8185	99.7448	42.0078	99.0673	41.7888	99.2977	42.9309	99.5509	47.3822	99.6449	42.9309	99.5509
41.5026	98.4869	47.5459	99.6409	43.9815	99.7396	42.1726	99.056	41.9521	99.2896	43.091	99.5463	47.5459	99.6409	43.091	99.5463
41.667	98.4693	47.7098	99.6367	44.145	99.7347	42.3366	99.0441	42.117	99.2825	43.255	99.5413	47.7098	99.6367	43.255	99.5413
41.8311	98.4518	47.8739	99.6321	44.3082	99.7304	42.4994	99.0323	42.2805	99.2761	43.4188	99.5357	47.8739	99.6321	43.4188	99.5357
41.9947	98.434	48.0353	99.6279	44.4713	99.7257	42.6652	99.0207	42.4437	99.2696	43.5816	99.5307	48.0353	99.6279	43.5816	99.5307
42.1594	98.4159	48.2013	99.6236	44.6356	99.7208	42.8294	99.0084	42.6076	99.2626	43.7452	99.5254	48.2013	99.6236	43.7452	99.5254
42.3218	98.3982	48.3641	99.6195	44.7999	99.7159	42.9896	98.9972	42.7706	99.2555	43.9057	99.52	48.3641	99.6195	43.9057	99.52
42.4833	98.38	48.5289	99.615	44.9613	99.7108	43.1528	98.9858	42.9342	99.2478	44.0732	99.5148	48.5289	99.615	44.0732	99.5148
42.6476	98.3621	48.6895	99.6104	45.1243	99.7063	43.3171	98.9733	43.0988	99.2403	44.2348	99.5101	48.6895	99.6104	44.2348	99.5101
42.8107	98.3443	48.855	99.6062	45.288	99.7021	43.48	98.9607	43.2578	99.2328	44.3974	99.5045	48.855	99.6062	44.3974	99.5045
42.9735	98.3277	49.019	99.6019	45.4506	99.6986	43.6443	98.9487	43.4235	99.2256	44.5607	99.4998	49.019	99.6019	44.5607	99.4998
43.1374	98.3112	49.1804	99.5985	45.6108	99.695	43.809	98.937	43.589	99.2187	44.7248	99.4945	49.1804	99.5985	44.7248	99.4945
43.2979	98.2931	49.3428	99.598	45.7748	99.6914	43.9699	98.9248	43.7505	99.2106	44.886	99.4885	49.3428	99.598	44.886	99.4885
43.4627	98.2758	49.508	99.5977	45.9383	99.6894	44.1349	98.9126	43.9118	99.2035	45.0481	99.4833	49.508	99.5977	45.0481	99.4833
43.6236	98.2581	49.6692	99.5966	46.1018	99.6902	44.2966	98.9014	44.0741	99.1966	45.2106	99.4776	49.6692	99.5966	45.2106	99.4776
43.786	98.2399	49.8317	99.5946	46.2639	99.69	44.4586	98.8892	44.2349	99.1893	45.3736	99.4724	49.8317	99.5946	45.3736	99.4724
43.9477	98.2221	49.996	99.5915	46.4226	99.6883	44.6214	98.877	44.3981	99.1819	45.535	99.4674	49.996	99.5915	45.535	99.4674
44.1078	98.2047	50.1599	99.587	46.5851	99.6848	44.7827	98.8654	44.5627	99.1751	45.6958	99.4621	50.1599	99.587	45.6958	99.4621
44.272	98.1876	50.3211	99.5815	46.7469	99.6799	44.9472	98.854	44.724	99.1676	45.8596	99.4561	50.3211	99.5815	45.8596	99.4561
44.4346	98.1713	50.4842	99.5751	46.9099	99.6744	45.1089	98.8417	44.8863	99.1604	46.0201	99.4507	50.4842	99.5751	46.0201	99.4507
44.5954	98.1552	50.6433	99.5684	47.0738	99.6686	45.273	98.8296	45.0502	99.1539	46.1826	99.445	50.6433	99.5684	46.1826	99.445
44.7574	98.1379	50.8077	99.562	47.2348	99.6629	45.4351	98.8175	45.2122	99.1468	46.3453	99.4405	50.8077	99.562	46.3453	99.4405
44.9189	98.121	50.9679	99.5557	47.3952	99.6563	45.6016	98.8058	45.3745	99.1396	46.5051	99.4357	50.9679	99.5557	46.5051	99.4357
45.0817	98.1042	51.133	99.5509	47.5593	99.6503	45.7614	98.7945	45.5375	99.1327	46.6674	99.4304	51.133	99.5509	46.6674	99.4304
45.2399	98.0871	51.2934	99.5471	47.7171	99.6439	45.9222	98.7829	45.701	99.1258	46.8287	99.4248	51.2934	99.5471	46.8287	99.4248
45.4039	98.0695	51.4538	99.5427	47.8797	99.6375	46.0842	98.7713	45.8617	99.1193	46.9894	99.4198	51.4538	99.5427	46.9894	99.4198
45.5675	98.0529	51.6137	99.5379	48.0408	99.6318	46.2452	98.76	46.0254	99.112	47.1542	99.4147	51.6137	99.5379	47.1542	99.4147
45.7276	98.0358	51.7765	99.5336	48.1993	99.6268	46.4081	98.7486	46.1855	99.1049	47.315	99.4096	51.7765	99.5336	47.315	99.4096
45.8889	98.0189	51.9362	99.5288	48.363	99.6223	46.5695	98.7369	46.3477	99.0982	47.4749	99.4041	51.9362	99.5288	47.4749	99.4041
46.0498	98.0022	52.0966	99.524	48.5232	99.6183	46.7308	98.7247	46.5092	99.0914	47.6379	99.3984	52.0966	99.524	47.6379	99.3984
46.2114	97.9855	52.2577	99.5195	48.685	99.6141	46.8926	98.7126	46.6721	99.0846	47.7987	99.3933	52.2577	99.5195	47.7987	99.3933
46.3716	97.9692	52.4201	99.5147	48.8451	99.61	47.0545	98.7006	46.8312	99.0781	47.962	99.3886	52.4201	99.5147	47.962	99.3886
46.5308	97.9533	52.581	99.5105	49.0057	99.6058	47.2148	98.6886	46.995	99.0714	48.1227	99.3835	52.581	99.5105	48.1227	99.3835
46.693	97.9372	52.7432	99.5064	49.1667	99.601	47.3768	98.6776	47.1554	99.0644	48.2827	99.3784	52.7432	99.5064	48.2827	99.3784
46.8548	97.9214	52.9034	99.5018	49.3277	99.5965	47.5372	98.667	47.3146	99.0573	48.4403	99.3739	52.9034	99.5018	48.4403	99.3739
47.0159	97.9061	53.0626	99.4978	49.491	99.5922	47.699	98.6558	47.4776	99.0502	48.6026	99.3689	53.0626	99.4978	48.6026	99.3689
47.1743	97.8905	53.2247	99.4944	49.6503	99.5873	47.8585	98.6442	47.6383	99.0434	48.7625	99.3644	53.2247	99.4944	48.7625	99.3644
47.3356	97.8748	53.3858	99.4903	49.8109	99.5822	48.0184	98.6331	47.8001	99.0372	48.923	99.359	53.3858	99.4903	48.923	99.359
47.4972	97.859	53.546	99.4858	49.9686	99.5775	48.1804	98.6218	47.9586	99.0311	49.0841	99.3538	53.546	99.4858	49.0841	99.3538
47.6561	97.843	53.7088	99.4791	50.1307	99.57	48.3416	98.6104	48.119	99.0244	49.2459	99.3483	53.7088	99.4791	49.2459	99.3483
47.8159	97.8266	53.8657	99.472	50.292	99.5635	48.5031	98.5988	48.2794	99.0181	49.406	99.3423	53.8657	99.472	49.406	99.3423
47.9781	97.8117	54.0288	99.4677	50.4518	99.5597	48.6612	98.5874	48.4407	99.0123	49.5653	99.3369	54.0288	99.4677	49.5653	99.3369
48.1377	97.7961	54.1894	99.4647	50.6097	99.5564	48.8229	98.5761	48.6002	99.0061	49.7265	99.3319	54.1894	99.4647	49.7265	99.3319
48.2989	97.7808	54.3513	99.4621	50.7731	99.5532	48.9845	98.565	48.7627	99	49.8879	99.3273	54.3513	99.4621	49.8879	99.3273
48.4602	97.7659	54.5095	99.4601	50.9317	99.5502	49.1429	98.5545	48.9213	98.9943	50.0496	99.3227	54.5095	99.4601	50.0496	99.3227
48.6221	97.7512	54.669	99.4579	51.0916	99.5467	49.304	98.5437	49.0839	98.9879	50.2081	99.3185	54.669	99.4579	50.2081	99.3185
48.7806	97.7365	54.8301	99.4553	51.2524	99.5424	49.4641	98.5327	49.2439	98.9817	50.3691	99.3134	54.8301	99.4553	50.3691	99.3134
48.9417	97.722	54.9883	99.4523	51.4105	99.5387	49.6237	98.522	49.4055	98.9757	50.5282	99.3083	54.9883	99.4523	50.5282	99.3083
49.1003	97.7074	55.1472	99.4492	51.5724	99.5351	49.7841	98.5109	49.5643	98.9698	50.6874	99.3035	55.1472	99.4492	50.6874	99.3035
49.2611	97.6927	55.3076	99.446	51.7302	99.5315	49.9458	98.4995	49.7259	98.9636	50.8474	99.2989	55.3076	99.446	50.8474	99.2989
49.4226	97.6784	55.4664	99.4433	51.892	99.5271	50.1073	98.4893	49.8858	98.9578	51.0079	99.2943	55.4664	99.4433	51.0079	99.2943
49.5804	97.6638	55.6272	99.4402	52.0494	99.5226	50.2662	98.4786	50.0455	98.9538	51.1677	99.2895	55.6272	99.4402	51.1677	99.2895
49.7393	97.6493	55.7868	99.4374	52.2101	99.5187	50.4242	98.468	50.2057	98.9493	51.3288	99.2851	55.7868	99.4374	51.3288	99.2851
49.9004	97.6346	55.9457	99.434	52.3707	99.5142	50.5861	98.4581	50.3659	98.944	51.488	99.28	55.9457	99.434	51.488	99.28
50.0587	97.6204	56.1072	99.4305	52.5301	99.5097	50.7478	98.4476	50.5256	98.9381	51.6467	99.275	56.1072	99.4305	51.6467	99.275
50.2228	97.6059	56.269	99.4279	52.6894	99.5056	50.9045	98.4366	50.6848	98.9327	51.8093	99.2703	56.269	99.4279	51.8093	99.2703
50.3812	97.5919	56.4243	99.425	52.8509	99.5019	51.0662	98.4256	50.8447	98.927	51.9692	99.266	56.4243	99.425	51.9692	99.266
50.5417	97.5787	56.5873	99.4218	53.0099	99.4983	51.2269	98.4145	51.0031	98.9209	52.1268	99.2617	56.5873	99.4218	52.1268	99.2617
50.6999	97.5656	56.7435	99.4184	53.1707	99.4943	51.384	98.4036	51.1647	98.9148	52.2875	99.2568	56.7435	99.4184	52.2875	99.2568
50.8599	97.5521	56.9051	99.4151	53.3284	99.4906	51.545	98.3933	51.3252	98.9083	52.4486	99.2516	56.9051	99.4151	52.4486	99.2516
51.0194	97.539	57.0639	99.4118	53.4875	99.4861	51.7051	98.3829	51.4847	98.901	52.6072	99.2472	57.0639	99.4118	52.6072	99.2472
51.177	97.5263	57.2229	99.4081	53.648	99.4819	51.8668	98.3724	51.6432	98.8939	52.7652	99.2424	57.2229	99.4081	52.7652	99.2424
51.3381	97.5124	57.3824	99.4049	53.8062	99.4781	52.0245	98.3618	51.8027	98.8873	52.9242	99.2383	57.3824	99.4049	52.9242	99.2383
51.4972	97.4993	57.5434	99.4013	53.9664	99.4744	52.1831	98.3514	51.9661	98.881	53.0843	99.234	57.5434	99.4013	53.0843	99.234
51.6587	97.487	57.7019	99.398	54.1238	99.4708	52.3455	98.3412	52.125	98.8746	53.2434	99.2298	57.7019	99.398	53.2434	99.2298
51.8173	97.475	57.861	99.395	54.2843	99.4668	52.5029	98.3319	52.2831	98.8688	53.403	99.225	57.861	99.395	53.403	99.225
51.9759	97.4619	58.0184	99.392	54.4427	99.463	52.6604	98.323	52.4406	98.8638	53.564	99.2205	58.0184	99.392	53.564	99.2205
52.1352	97.4492	58.1798	99.3885	54.6001	99.459	52.8209	98.3137	52.6004	98.8586	53.7244	99.216	58.1798	99.3885	53.7244	99.216
52.2961	97.4366	58.3362	99.3856	54.7606	99.4553	52.9802	98.3047	52.7619	98.8543	53.8829	99.211	58.3362	99.3856	53.8829	99.211
52.4555	97.4241	58.4972	99.3828	54.9205	99.4519	53.1369	98.2948	52.9181	98.85	54.0393	99.2059	58.4972	99.3828	54.0393	99.2059
52.6166	97.412	58.6543	99.3799	55.0813	99.4478	53.2987	98.2846	53.0795	98.8456	54.2011	99.201	58.6543	99.3799	54.2011	99.201
52.7775	97.3997	58.8158	99.3771	55.2389	99.4433	53.4581	98.2754	53.238	98.84	54.3628	99.1965	58.8158	99.3771	54.3628	99.1965
52.9365	97.3879	58.9762	99.3745	55.3983	99.4399	53.6215	98.2656	53.398	98.8342	54.5222	99.1923	58.9762	99.3745	54.5222	99.1923
53.094	97.3762	59.1319	99.3709	55.5563	99.436	53.7796	98.2554	53.5567	98.8287	54.6774	99.1876	59.1319	99.3709	54.6774	99.1876
53.2548	97.3655	59.2899	99.3671	55.7167	99.4319	53.9375	98.2452	53.7167	98.8239	54.8369	99.1835	59.2899	99.3671	54.8369	99.1835
53.4146	97.3534	59.4525	99.3645	55.8745	99.4279	54.0963	98.236	53.8757	98.8191	54.9955	99.1787	59.4525	99.3645	54.9955	99.1787
53.5719	97.3423	59.6107	99.3623	56.034	99.424	54.2545	98.2271	54.0373	98.814	55.155	99.1746	59.6107	99.3623	55.155	99.1746
53.7312	97.3313	59.7702	99.3592	56.1933	99.4203	54.4143	98.2177	54.1942	98.8094	55.3125	99.1705	59.7702	99.3592	55.3125	99.1705
53.8903	97.3202	59.9297	99.3556	56.3544	99.4167	54.575	98.2083	54.3551	98.8048	55.4729	99.1656	59.9297	99.3556	55.4729	99.1656
54.0495	97.3093	60.0896	99.3528	56.5154	99.4128	54.7333	98.1986	54.5154	98.8003	55.6315	99.1615	60.0896	99.3528	55.6315	99.1615
54.2091	97.2986	60.2472	99.3521	56.6689	99.4089	54.8951	98.1893	54.6764	98.7956	55.7919	99.1569	60.2472	99.3521	55.7919	99.1569
54.3685	97.2875	60.4051	99.3584	56.8292	99.4052	55.0529	98.1809	54.8351	98.7914	55.9496	99.1524	60.4051	99.3584	55.9496	99.1524
54.5278	97.2773	60.5645	99.3591	56.9886	99.4018	55.2127	98.1719	54.9949	98.7869	56.1097	99.1481	60.5645	99.3591	56.1097	99.1481
54.6861	97.2672	60.7245	99.3577	57.1487	99.3979	55.3726	98.1637	55.1545	98.7825	56.2704	99.1438	60.7245	99.3577	56.2704	99.1438
54.8479	97.2573	60.8844	99.3551	57.3064	99.3935	55.5303	98.155	55.3116	98.7776	56.4297	99.1395	60.8844	99.3551	56.4297	99.1395
55.0081	97.2477	61.0445	99.3502	57.4648	99.3898	55.6904	98.1462	55.4721	98.7727	56.5884	99.1348	61.0445	99.3502	56.5884	99.1348
55.1669	97.2376	61.2041	99.3466	57.6244	99.386	55.8468	98.1369	55.6312	98.768	56.7472	99.1306	61.2041	99.3466	56.7472	99.1306
55.3253	97.2283	61.3632	99.3416	57.7828	99.3822	56.0082	98.1284	55.7915	98.7627	56.9055	99.1267	61.3632	99.3416	56.9055	99.1267
55.4839	97.218	61.5216	99.3361	57.9421	99.3785	56.1676	98.1199	55.95	98.7578	57.0661	99.1223	61.5216	99.3361	57.0661	99.1223
55.6424	97.2082	61.6813	99.3311	58.1014	99.3746	56.3254	98.112	56.1088	98.7526	57.2244	99.1179	61.6813	99.3311	57.2244	99.1179
55.8038	97.199	61.8394	99.3265	58.2614	99.3733	56.4859	98.1037	56.2659	98.7476	57.384	99.1135	61.8394	99.3265	57.384	99.1135
55.9598	97.1899	61.9986	99.3225	58.4202	99.3755	56.6442	98.0953	56.4285	98.7424	57.5431	99.1091	61.9986	99.3225	57.5431	99.1091
56.1193	97.1809	62.1577	99.3184	58.5798	99.3766	56.8047	98.0872	56.5859	98.7375	57.7009	99.105	62.1577	99.3184	57.7009	99.105
56.2799	97.172	62.3152	99.314	58.738	99.3765	56.9635	98.0788	56.7455	98.7327	57.8604	99.1008	62.3152	99.314	57.8604	99.1008
56.4386	97.1631	62.4774	99.3084	58.897	99.3759	57.1211	98.0702	56.9065	98.7277	58.0219	99.0959	62.4774	99.3084	58.0219	99.0959
56.5993	97.1542	62.6359	99.303	59.0574	99.3749	57.2843	98.0617	57.0671	98.723	58.1793	99.0918	62.6359	99.303	58.1793	99.0918
56.7595	97.1459	62.7929	99.2974	59.2182	99.3733	57.4409	98.0532	57.2257	98.7187	58.3372	99.0871	62.7929	99.2974	58.3372	99.0871
56.9185	97.1373	62.9531	99.2929	59.375	99.3707	57.6011	98.0449	57.3843	98.7138	58.4976	99.0823	62.9531	99.2929	58.4976	99.0823
57.0765	97.1285	63.1129	99.2909	59.5363	99.3679	57.7593	98.0367	57.5444	98.7102	58.656	99.0784	63.1129	99.2909	58.656	99.0784
57.2358	97.1194	63.2709	99.2904	59.6932	99.3652	57.9207	98.0292	57.7009	98.7053	58.8154	99.0746	63.2709	99.2904	58.8154	99.0746
57.3969	97.1111	63.4331	99.2896	59.8531	99.3647	58.0804	98.0213	57.8626	98.7001	58.9761	99.0701	63.4331	99.2896	58.9761	99.0701
57.5563	97.1027	63.5936	99.2886	60.0141	99.3643	58.2383	98.0136	58.0209	98.695	59.1357	99.0663	63.5936	99.2886	59.1357	99.0663
57.7147	97.0947	63.7511	99.2879	60.1719	99.3627	58.397	98.0053	58.1808	98.6904	59.2947	99.0624	63.7511	99.2879	59.2947	99.0624
57.8749	97.0868	63.9092	99.287	60.3318	99.3605	58.5542	97.9971	58.3419	98.6863	59.453	99.058	63.9092	99.287	59.453	99.058
58.0332	97.0792	64.0672	99.2856	60.4919	99.3573	58.7145	97.9893	58.5002	98.6821	59.6125	99.0532	64.0672	99.2856	59.6125	99.0532
58.1937	97.0717	64.2272	99.2838	60.6503	99.3535	58.875	97.9821	58.6579	98.6774	59.7731	99.0489	64.2272	99.2838	59.7731	99.0489
58.3527	97.0638	64.3836	99.2821	60.8072	99.3504	59.0358	97.9747	58.819	98.6732	59.9306	99.0445	64.3836	99.2821	59.9306	99.0445
58.5128	97.0561	64.5439	99.2804	60.9693	99.3474	59.1942	97.9681	58.9792	98.6686	60.0915	99.0406	64.5439	99.2804	60.0915	99.0406
58.6717	97.0484	64.7065	99.2784	61.1294	99.3456	59.3554	97.9602	59.1393	98.6646	60.2522	99.0365	64.7065	99.2784	60.2522	99.0365
58.8332	97.041	64.8636	99.2763	61.2882	99.3438	59.5145	97.9525	59.2992	98.6607	60.4115	99.0325	64.8636	99.2763	60.4115	99.0325
58.9916	97.0333	65.0249	99.2749	61.4483	99.3413	59.672	97.945	59.4564	98.6569	60.5708	99.0285	65.0249	99.2749	60.5708	99.0285
59.1542	97.0258	65.1858	99.2734	61.6084	99.3375	59.8333	97.9381	59.6213	98.6529	60.7296	99.0249	65.1858	99.2734	60.7296	99.0249
59.3133	97.0186	65.3421	99.2719	61.7653	99.3328	59.995	97.9319	59.7769	98.6486	60.889	99.0214	65.3421	99.2719	60.889	99.0214
59.4714	97.0108	65.5052	99.2699	61.9251	99.3272	60.1527	97.925	59.9353	98.6442	61.0514	99.0175	65.5052	99.2699	61.0514	99.0175
59.6341	97.0036	65.6643	99.268	62.0846	99.3218	60.3119	97.9188	60.0955	98.6403	61.2089	99.0139	65.6643	99.268	61.2089	99.0139
59.7941	96.9969	65.8235	99.2657	62.2451	99.3168	60.4722	97.9119	60.2544	98.6363	61.3653	99.0103	65.8235	99.2657	61.3653	99.0103
59.954	96.9903	65.9832	99.2641	62.4048	99.3118	60.6327	97.9047	60.4146	98.6314	61.5264	99.0062	65.9832	99.2641	61.5264	99.0062
60.1138	96.9842	66.1427	99.2617	62.5659	99.3068	60.7925	97.8973	60.5742	98.6264	61.6877	99.002	66.1427	99.2617	61.6877	99.002
60.2718	96.9777	66.3027	99.2595	62.7243	99.3015	60.9527	97.89	60.7327	98.6217	61.8463	98.9974	66.3027	99.2595	61.8463	98.9974
60.4333	96.9703	66.4613	99.2572	62.8831	99.2966	61.1097	97.8827	60.8929	98.6177	62.0075	98.993	66.4613	99.2572	62.0075	98.993
60.5942	96.9639	66.621	99.2553	63.0415	99.2919	61.2698	97.8751	61.0539	98.6138	62.1656	98.9892	66.621	99.2553	62.1656	98.9892
60.7531	96.9572	66.782	99.2534	63.2023	99.2879	61.4295	97.868	61.2138	98.609	62.3227	98.9856	66.782	99.2534	62.3227	98.9856
60.9147	96.951	66.9418	99.251	63.3631	99.2839	61.5911	97.8622	61.3731	98.6047	62.4828	98.9809	66.9418	99.251	62.4828	98.9809
61.0738	96.9447	67.1032	99.2488	63.5197	99.2804	61.7528	97.8567	61.5338	98.5999	62.6428	98.9762	67.1032	99.2488	62.6428	98.9762
61.2351	96.9387	67.2636	99.2474	63.6818	99.2763	61.9128	97.8505	61.693	98.5958	62.804	98.9716	67.2636	99.2474	62.804	98.9716
61.3946	96.9329	67.4228	99.2459	63.8424	99.272	62.0738	97.8441	61.8508	98.592	62.9629	98.9676	67.4228	99.2459	62.9629	98.9676
61.5564	96.9271	67.5816	99.2441	64.0007	99.2685	62.2342	97.8379	62.0139	98.5885	63.126	98.9643	67.5816	99.2441	63.126	98.9643
61.7167	96.922	67.7417	99.2424	64.1597	99.2646	62.3939	97.8317	62.173	98.5896	63.2829	98.9603	67.7417	99.2424	63.2829	98.9603
61.875	96.9165	67.9015	99.2402	64.3198	99.2612	62.554	97.826	62.3353	98.5913	63.4439	98.9567	67.9015	99.2402	63.4439	98.9567
62.0359	96.9112	68.0625	99.2387	64.4784	99.2582	62.7166	97.8204	62.4944	98.5906	63.6028	98.9525	68.0625	99.2387	63.6028	98.9525
62.1957	96.9057	68.2235	99.2373	64.6399	99.2553	62.875	97.8141	62.6542	98.5893	63.7629	98.9483	68.2235	99.2373	63.7629	98.9483
62.3549	96.8998	68.3849	99.2355	64.7982	99.253	63.0326	97.8071	62.8157	98.5868	63.9237	98.9456	68.3849	99.2355	63.9237	98.9456
62.5184	96.8943	68.544	99.2332	64.9595	99.2514	63.1922	97.8006	62.9744	98.5829	64.0845	98.9446	68.544	99.2332	64.0845	98.9446
62.6759	96.8888	68.7066	99.2308	65.119	99.2501	63.3537	97.7941	63.1366	98.5771	64.2444	98.942	68.7066	99.2308	64.2444	98.942
62.8371	96.8837	68.8667	99.2287	65.2814	99.2481	63.5148	97.7879	63.296	98.5706	64.4045	98.9382	68.8667	99.2287	64.4045	98.9382
62.9951	96.8779	69.027	99.227	65.442	99.2459	63.6735	97.7816	63.456	98.5636	64.5651	98.9337	69.027	99.227	64.5651	98.9337
63.1557	96.8727	69.1858	99.2254	65.6011	99.2441	63.8353	97.775	63.6172	98.5564	64.7244	98.929	69.1858	99.2254	64.7244	98.929
63.317	96.867	69.3463	99.2235	65.7632	99.2423	63.9965	97.769	63.7788	98.5496	64.8851	98.9242	69.3463	99.2235	64.8851	98.9242
63.4781	96.8622	69.5043	99.2213	65.9241	99.2401	64.1555	97.7641	63.9376	98.5437	65.0442	98.9198	69.5043	99.2213	65.0442	98.9198
63.6384	96.8573	69.667	99.2193	66.0841	99.2381	64.3155	97.7587	64.0972	98.538	65.2064	98.916	69.667	99.2193	65.2064	98.916
63.7979	96.8524	69.8272	99.2172	66.242	99.2354	64.4766	97.7537	64.2583	98.5323	65.369	98.9113	69.8272	99.2172	65.369	98.9113
63.9571	96.8478	69.9874	99.2155	66.4035	99.2332	64.6377	97.7489	64.4175	98.5287	65.5285	98.9067	69.9874	99.2155	65.5285	98.9067
64.119	96.8434	70.1492	99.2139	66.5649	99.2305	64.7977	97.7431	64.5772	98.5273	65.6876	98.902	70.1492	99.2139	65.6876	98.902
64.2808	96.8384	70.31	99.2122	66.7247	99.2277	64.9614	97.7367	64.7378	98.5249	65.848	98.8976	70.31	99.2122	65.848	98.8976
64.4384	96.8338	70.4717	99.2105	66.8861	99.2252	65.1224	97.731	64.8983	98.5204	66.009	98.8936	70.4717	99.2105	66.009	98.8936
64.6012	96.8293	70.6318	99.2089	67.0474	99.2229	65.2823	97.726	65.0593	98.5159	66.1679	98.8895	70.6318	99.2089	66.1679	98.8895
64.7609	96.8242	70.7926	99.2079	67.2075	99.2202	65.4399	97.7209	65.221	98.5104	66.3305	98.8852	70.7926	99.2079	66.3305	98.8852
64.9235	96.8196	70.9549	99.2071	67.3658	99.2169	65.6033	97.7159	65.3834	98.5045	66.4892	98.8807	70.9549	99.2071	66.4892	98.8807
65.0842	96.8152	71.115	99.2057	67.5271	99.2141	65.7645	97.7111	65.543	98.4965	66.6508	98.8764	71.115	99.2057	66.6508	98.8764
65.2433	96.8106	71.2732	99.204	67.6892	99.2119	65.9233	97.7058	65.7044	98.4903	66.8124	98.8716	71.2732	99.204	66.8124	98.8716
65.4043	96.807	71.4365	99.2023	67.8511	99.2097	66.0887	97.7006	65.8647	98.4857	66.9729	98.8669	71.4365	99.2023	66.9729	98.8669
65.5657	96.8033	71.5975	99.2011	68.0127	99.2075	66.247	97.695	66.0253	98.4813	67.133	98.862	71.5975	99.2011	67.133	98.862
65.7264	96.7991	71.7591	99.1991	68.1718	99.2052	66.4086	97.6896	66.1869	98.4775	67.2951	98.8571	71.7591	99.1991	67.2951	98.8571
65.887	96.7951	71.9202	99.1973	68.3317	99.2026	66.5717	97.6847	66.3444	98.4738	67.4533	98.8523	71.9202	99.1973	67.4533	98.8523
66.0488	96.7904	72.0812	99.1956	68.4931	99.2	66.7312	97.6797	66.5067	98.4663	67.6151	98.8469	72.0812	99.1956	67.6151	98.8469
66.2113	96.7863	72.2447	99.1941	68.655	99.1974	66.8919	97.6746	66.668	98.458	67.7745	98.8423	72.2447	99.1941	67.7745	98.8423
66.3738	96.7816	72.4022	99.1923	68.8161	99.1949	67.0549	97.6696	66.8276	98.4536	67.9373	98.8438	72.4022	99.1923	67.9373	98.8438
66.5331	96.777	72.5642	99.1906	68.9758	99.1927	67.2137	97.6643	66.9892	98.451	68.1001	98.8515	72.5642	99.1906	68.1001	98.8515
66.6947	96.7728	72.7251	99.1893	69.1382	99.1899	67.3748	97.6592	67.1504	98.4484	68.2606	98.8517	72.7251	99.1893	68.2606	98.8517
66.8586	96.7683	72.8846	99.1878	69.299	99.1874	67.5342	97.6544	67.3127	98.4465	68.4249	98.851	72.8846	99.1878	68.4249	98.851
67.019	96.7638	73.0459	99.1866	69.4612	99.1847	67.698	97.6489	67.4732	98.4444	68.5874	98.8481	73.0459	99.1866	68.5874	98.8481
67.1786	96.7587	73.2082	99.1855	69.6212	99.1823	67.8584	97.6434	67.6345	98.4419	68.7498	98.8424	73.2082	99.1855	68.7498	98.8424
67.3416	96.7537	73.3685	99.1843	69.7853	99.18	68.019	97.6379	67.7961	98.439	68.9088	98.8354	73.3685	99.1843	68.9088	98.8354
67.5035	96.7491	73.5306	99.183	69.946	99.1782	68.1781	97.6328	67.9566	98.4358	69.0723	98.8285	73.5306	99.183	69.0723	98.8285
67.6631	96.745	73.6904	99.1818	70.1092	99.1751	68.3428	97.6282	68.1184	98.4321	69.229	98.8222	73.6904	99.1818	69.229	98.8222
67.8243	96.7401	73.8525	99.1805	70.2685	99.1728	68.5053	97.6245	68.2798	98.4287	69.3933	98.8156	73.8525	99.1805	69.3933	98.8156
67.9849	96.736	74.0137	99.1795	70.4295	99.1705	68.6662	97.6206	68.4421	98.4255	69.5531	98.8097	74.0137	99.1795	69.5531	98.8097
68.1463	96.7324	74.1764	99.1783	70.5901	99.1682	68.829	97.6161	68.603	98.4221	69.7131	98.8048	74.1764	99.1783	69.7131	98.8048
68.3058	96.7286	74.3374	99.1764	70.7527	99.1658	68.9898	97.6113	68.7644	98.4186	69.8757	98.7998	74.3374	99.1764	69.8757	98.7998
68.4687	96.725	74.4985	99.1751	70.9146	99.1633	69.1506	97.6067	68.9255	98.4145	70.0384	98.7927	74.4985	99.1751	70.0384	98.7927
68.6298	96.7205	74.6617	99.1739	71.0766	99.161	69.3147	97.6021	69.088	98.4101	70.1987	98.784	74.6617	99.1739	70.1987	98.784
68.7935	96.7177	74.8228	99.1728	71.2378	99.1583	69.4769	97.598	69.2497	98.4064	70.3592	98.7763	74.8228	99.1728	70.3592	98.7763
68.9534	96.7142	74.9837	99.1717	71.401	99.1557	69.6367	97.5937	69.412	98.4022	70.5219	98.7699	74.9837	99.1717	70.5219	98.7699
69.1153	96.7112	75.1445	99.1703	71.5613	99.1542	69.7986	97.5897	69.573	98.3986	70.6813	98.7607	75.1445	99.1703	70.6813	98.7607
69.2768	96.7079	75.306	99.1728	71.7269	99.152	69.9606	97.5852	69.7369	98.3948	70.8441	98.7557	75.306	99.1728	70.8441	98.7557
69.4402	96.7044	75.4703	99.1774	71.8888	99.1492	70.1245	97.5805	69.8979	98.3917	71.0035	98.7514	75.4703	99.1774	71.0035	98.7514
69.6026	96.7016	75.632	99.1802	72.0504	99.1466	70.2857	97.5757	70.0618	98.3883	71.1664	98.7481	75.632	99.1802	71.1664	98.7481
69.7623	96.6983	75.7952	99.1822	72.2113	99.1446	70.448	97.5713	70.2225	98.3843	71.3285	98.7449	75.7952	99.1822	71.3285	98.7449
69.9238	96.6948	75.9572	99.1819	72.373	99.1421	70.61	97.5674	70.3837	98.3801	71.4903	98.7426	75.9572	99.1819	71.4903	98.7426
70.0873	96.6907	76.1201	99.1792	72.5354	99.1398	70.7715	97.5623	70.5466	98.3759	71.6536	98.7407	76.1201	99.1792	71.6536	98.7407
70.2478	96.6876	76.2818	99.1755	72.6977	99.1375	70.9334	97.5576	70.7089	98.372	71.8139	98.7388	76.2818	99.1755	71.8139	98.7388
70.4106	96.6841	76.4437	99.1718	72.8576	99.1358	71.0963	97.5542	70.8699	98.3683	71.9775	98.7365	76.4437	99.1718	71.9775	98.7365
70.5717	96.6815	76.6056	99.168	73.0242	99.134	71.2574	97.55	71.0321	98.3649	72.1392	98.7343	76.6056	99.168	72.1392	98.7343
70.7341	96.6785	76.7683	99.1648	73.1852	99.1324	71.4204	97.5464	71.1941	98.3611	72.3008	98.7318	76.7683	99.1648	72.3008	98.7318
70.8959	96.6755	76.9301	99.1614	73.346	99.1301	71.5822	97.5421	71.3553	98.3578	72.464	98.7291	76.9301	99.1614	72.464	98.7291
71.0597	96.6723	77.0927	99.1584	73.5058	99.1279	71.746	97.5385	71.519	98.3542	72.6224	98.7261	77.0927	99.1584	72.6224	98.7261
71.2222	96.6688	77.2531	99.1561	73.6701	99.1258	71.9064	97.5344	71.6803	98.3506	72.788	98.7224	77.2531	99.1561	72.788	98.7224
71.3836	96.6657	77.4173	99.1542	73.8304	99.1243	72.072	97.5294	71.8409	98.3467	72.9491	98.7185	77.4173	99.1542	72.9491	98.7185
71.5446	96.6628	77.576	99.1523	73.9927	99.1226	72.2359	97.5251	72.0036	98.3428	73.1131	98.7148	77.576	99.1523	73.1131	98.7148
71.7062	96.6598	77.7393	99.1502	74.1542	99.1223	72.3981	97.5219	72.164	98.3388	73.2728	98.7111	77.7393	99.1502	73.2728	98.7111
71.87	96.6568	77.9016	99.1478	74.32	99.1215	72.5587	97.5181	72.3279	98.3335	73.4343	98.7078	77.9016	99.1478	73.4343	98.7078
72.0319	96.6536	78.0646	99.1458	74.4824	99.1212	72.7208	97.5133	72.4892	98.3291	73.5977	98.704	78.0646	99.1458	73.5977	98.704
72.1932	96.6502	78.2262	99.1447	74.6426	99.1213	72.8843	97.5089	72.6527	98.3251	73.7604	98.7	78.2262	99.1447	73.7604	98.7
72.3534	96.6475	78.3863	99.1439	74.8055	99.1209	73.0476	97.5043	72.8148	98.3212	73.9236	98.6958	78.3863	99.1439	73.9236	98.6958
72.5181	96.6443	78.5474	99.1439	74.9704	99.1206	73.2086	97.5008	72.9766	98.3174	74.0857	98.6923	78.5474	99.1439	74.0857	98.6923
72.6798	96.641	78.7111	99.1431	75.1342	99.1191	73.3699	97.498	73.1391	98.314	74.2498	98.6883	78.7111	99.1431	74.2498	98.6883
72.8436	96.6374	78.8743	99.1423	75.2966	99.1159	73.5324	97.4952	73.3009	98.3102	74.4094	98.684	78.8743	99.1423	74.4094	98.684
73.0066	96.6341	79.0361	99.1412	75.459	99.1124	73.6971	97.4909	73.4665	98.306	74.5746	98.6802	79.0361	99.1412	74.5746	98.6802
73.1672	96.6313	79.2009	99.1395	75.6253	99.1093	73.8598	97.4866	73.6279	98.3019	74.7371	98.6762	79.2009	99.1395	74.7371	98.6762
73.3312	96.6277	79.3655	99.138	75.7866	99.1053	74.0214	97.4832	73.791	98.2987	74.8994	98.6724	79.3655	99.138	74.8994	98.6724
73.4918	96.6238	79.5288	99.1363	75.9491	99.1017	74.1874	97.4792	73.9518	98.2947	75.0629	98.6676	79.5288	99.1363	75.0629	98.6676
73.6553	96.62	79.688	99.1345	76.1124	99.098	74.3499	97.4755	74.1163	98.2908	75.2237	98.6634	79.688	99.1345	75.2237	98.6634
73.8175	96.6178	79.852	99.1328	76.2734	99.0948	74.5117	97.4722	74.2792	98.2871	75.3872	98.6594	79.852	99.1328	75.3872	98.6594
73.9803	96.6153	80.0147	99.1319	76.438	99.0915	74.6747	97.4685	74.4407	98.2829	75.5478	98.6553	80.0147	99.1319	75.5478	98.6553
74.1426	96.6129	80.1766	99.1329	76.6002	99.088	74.8401	97.4649	74.6032	98.2789	75.7116	98.6514	80.1766	99.1329	75.7116	98.6514
74.3052	96.6102	80.3384	99.1349	76.7634	99.0851	75.0019	97.4603	74.7682	98.2759	75.8769	98.6469	80.3384	99.1349	75.8769	98.6469
74.4678	96.6079	80.5037	99.1346	76.9266	99.0823	75.1638	97.4563	74.9294	98.2717	76.0397	98.6428	80.5037	99.1346	76.0397	98.6428
74.6295	96.6047	80.6647	99.1332	77.0871	99.0797	75.3259	97.4528	75.0938	98.2681	76.2007	98.6379	80.6647	99.1332	76.2007	98.6379
74.7952	96.6021	80.8293	99.1328	77.2516	99.0769	75.4886	97.4488	75.2553	98.2633	76.3636	98.6334	80.8293	99.1328	76.3636	98.6334
74.9576	96.5988	80.9893	99.1329	77.4167	99.0745	75.6497	97.4447	75.4204	98.2591	76.5254	98.6296	80.9893	99.1329	76.5254	98.6296
75.1206	96.5962	81.156	99.1317	77.5772	99.0726	75.8143	97.4408	75.5829	98.2555	76.6882	98.6257	81.156	99.1317	76.6882	98.6257
75.2852	96.5934	81.318	99.1292	77.7413	99.0715	75.978	97.4375	75.7455	98.2517	76.8524	98.6218	81.318	99.1292	76.8524	98.6218
75.4456	96.5905	81.4809	99.126	77.9034	99.0707	76.1421	97.4343	75.9103	98.2479	77.0147	98.6185	81.4809	99.126	77.0147	98.6185
75.6111	96.5882	81.6449	99.1223	78.0664	99.0703	76.3058	97.431	76.073	98.2446	77.1796	98.6141	81.6449	99.1223	77.1796	98.6141
75.7745	96.5855	81.8044	99.1187	78.23	99.0698	76.4659	97.4278	76.235	98.2409	77.344	98.6096	81.8044	99.1187	77.344	98.6096
75.9357	96.5832	81.9681	99.1157	78.3959	99.0691	76.6296	97.4253	76.3973	98.2361	77.5062	98.6064	81.9681	99.1157	77.5062	98.6064
76.1001	96.5804	82.1298	99.1134	78.5587	99.0718	76.7956	97.4218	76.5619	98.2319	77.6685	98.6019	82.1298	99.1134	77.6685	98.6019
76.2608	96.5777	82.291	99.1107	78.7223	99.0781	76.9581	97.4178	76.7232	98.2283	77.8326	98.5983	82.291	99.1107	77.8326	98.5983
76.4249	96.575	82.4548	99.1057	78.8867	99.0821	77.123	97.414	76.8903	98.2236	77.9951	98.5941	82.4548	99.1057	77.9951	98.5941
76.5864	96.5723	82.6167	99.1018	79.0525	99.0835	77.2857	97.4105	77.0524	98.2193	78.1576	98.59	82.6167	99.1018	78.1576	98.59
76.75	96.5705	82.7805	99.1011	79.2147	99.0826	77.4472	97.4075	77.2155	98.2153	78.3194	98.5858	82.7805	99.1011	78.3194	98.5858
76.9114	96.5676	82.9438	99.1012	79.3786	99.0804	77.6099	97.4044	77.3776	98.212	78.4848	98.5811	82.9438	99.1012	78.4848	98.5811
77.0747	96.5647	83.1059	99.1017	79.5414	99.0813	77.7744	97.4016	77.5415	98.2086	78.6487	98.5764	83.1059	99.1017	78.6487	98.5764
77.237	96.5616	83.267	99.1025	79.7045	99.0842	77.9366	97.3979	77.7047	98.2045	78.8127	98.5726	83.267	99.1025	78.8127	98.5726
77.4025	96.5592	83.4308	99.1031	79.8697	99.0822	78.1024	97.3948	77.8667	98.2012	78.9748	98.5682	83.4308	99.1031	78.9748	98.5682
77.5659	96.557	83.5932	99.1036	80.0332	99.0758	78.2639	97.391	78.0317	98.1971	79.1376	98.5638	83.5932	99.1036	79.1376	98.5638
77.7308	96.5545	83.7588	99.1044	80.1975	99.0683	78.4277	97.3878	78.1956	98.1931	79.3003	98.5602	83.7588	99.1044	79.3003	98.5602
77.8925	96.5516	83.9221	99.1044	80.359	99.0617	78.5903	97.3842	78.36	98.1894	79.4638	98.556	83.9221	99.1044	79.4638	98.556
78.0566	96.5498	84.0868	99.1068	80.5221	99.0553	78.754	97.3806	78.5223	98.1857	79.6263	98.5525	84.0868	99.1068	79.6263	98.5525
78.2187	96.5478	84.2511	99.113	80.6845	99.0492	78.9196	97.3775	78.6851	98.1815	79.7895	98.5488	84.2511	99.113	79.7895	98.5488
78.3813	96.5453	84.4161	99.1179	80.8477	99.0435	79.0834	97.3746	78.8496	98.1808	79.9548	98.5448	84.4161	99.1179	79.9548	98.5448
78.5467	96.5421	84.5807	99.1207	81.0114	99.0386	79.2444	97.3713	79.0157	98.1834	80.1184	98.5403	84.5807	99.1207	80.1184	98.5403
78.7093	96.5391	84.7439	99.1215	81.1736	99.0348	79.4088	97.3678	79.1783	98.1816	80.2818	98.5358	84.7439	99.1215	80.2818	98.5358
78.8722	96.5372	84.9104	99.1203	81.3365	99.0307	79.5721	97.3643	79.3422	98.1787	80.444	98.5322	84.9104	99.1203	80.444	98.5322
79.036	96.5353	85.0725	99.1173	81.4986	99.0248	79.7363	97.36	79.5063	98.1771	80.61	98.528	85.0725	99.1173	80.61	98.528
79.1984	96.534	85.2349	99.1133	81.6638	99.0209	79.899	97.3562	79.6703	98.1746	80.7729	98.5237	85.2349	99.1133	80.7729	98.5237
79.3633	96.532	85.3985	99.1081	81.8255	99.0197	80.0629	97.3531	79.8359	98.1695	80.9385	98.5201	85.3985	99.1081	80.9385	98.5201
79.5284	96.5299	85.5617	99.104	81.9885	99.0198	80.2245	97.35	79.998	98.1636	81.1009	98.5159	85.5617	99.104	81.1009	98.5159
79.6926	96.5275	85.7268	99.1012	82.1519	99.0202	80.3898	97.3468	80.1645	98.1568	81.2636	98.5115	85.7268	99.1012	81.2636	98.5115
79.8558	96.5257	85.8893	99.0979	82.3187	99.0215	80.5504	97.3434	80.3286	98.1502	81.4253	98.5065	85.8893	99.0979	81.4253	98.5065
80.0176	96.5237	86.0549	99.0949	82.4811	99.0225	80.7192	97.3402	80.4916	98.1443	81.5913	98.502	86.0549	99.0949	81.5913	98.502
80.1815	96.5206	86.2174	99.0916	82.6448	99.0237	80.8827	97.3375	80.656	98.1375	81.7558	98.498	86.2174	99.0916	81.7558	98.498
80.3443	96.5178	86.3803	99.089	82.8059	99.0242	81.0436	97.3339	80.8196	98.1312	81.9175	98.4939	86.3803	99.089	81.9175	98.4939
80.5085	96.5151	86.5455	99.0862	82.9704	99.0239	81.2091	97.3307	80.9844	98.1246	82.0807	98.4901	86.5455	99.0862	82.0807	98.4901
80.6701	96.5122	86.7074	99.083	83.135	99.0226	81.3708	97.3275	81.1478	98.1196	82.2447	98.4857	86.7074	99.083	82.2447	98.4857
80.8348	96.5096	86.8701	99.077	83.3011	99.0211	81.5347	97.3241	81.3122	98.1144	82.4102	98.4822	86.8701	99.077	82.4102	98.4822
80.9998	96.5078	87.0319	99.0719	83.4639	99.0194	81.7009	97.3211	81.4737	98.107	82.5739	98.4785	87.0319	99.0719	82.5739	98.4785
81.1638	96.5048	87.1978	99.0717	83.6269	99.0183	81.8644	97.3187	81.6341	98.0953	82.737	98.4755	87.1978	99.0717	82.737	98.4755
81.3285	96.5029	87.3595	99.0727	83.7889	99.0165	82.0272	97.3155	81.7987	98.087	82.901	98.4755	87.3595	99.0727	82.901	98.4755
81.4932	96.5003	87.5221	99.0739	83.9531	99.0144	82.1924	97.3125	81.9625	98.0826	83.0666	98.4755	87.5221	99.0739	83.0666	98.4755
81.6548	96.4981	87.6896	99.0756	84.1156	99.0138	82.356	97.3091	82.1272	98.0799	83.2322	98.4741	87.6896	99.0756	83.2322	98.4741
81.8208	96.4952	87.8518	99.0766	84.2825	99.0133	82.5214	97.3053	82.2882	98.078	83.3949	98.472	87.8518	99.0766	83.3949	98.472
81.9838	96.4926	88.0146	99.0764	84.4483	99.0125	82.6861	97.3015	82.4545	98.0756	83.5635	98.4697	88.0146	99.0764	83.5635	98.4697
82.1486	96.4903	88.1789	99.0759	84.6087	99.0123	82.8461	97.298	82.6192	98.0744	83.7235	98.4654	88.1789	99.0759	83.7235	98.4654
82.3119	96.488	88.3415	99.0751	84.7722	99.0118	83.0105	97.2941	82.7828	98.0725	83.8875	98.46	88.3415	99.0751	83.8875	98.46
82.4758	96.4862	88.507	99.0745	84.9372	99.0149	83.1729	97.2915	82.9449	98.0702	84.0529	98.4531	88.507	99.0745	84.0529	98.4531
82.6391	96.4844	88.6703	99.074	85.1021	99.0178	83.3377	97.2883	83.1103	98.0677	84.2166	98.4468	88.6703	99.074	84.2166	98.4468
82.8051	96.4826	88.8354	99.0731	85.2697	99.0192	83.5033	97.285	83.2743	98.0647	84.3803	98.4401	88.8354	99.0731	84.3803	98.4401
82.9669	96.4806	88.9974	99.0716	85.4339	99.0228	83.6679	97.2814	83.4381	98.0614	84.5463	98.4344	88.9974	99.0716	84.5463	98.4344
83.1299	96.4783	89.1625	99.0704	85.5986	99.0248	83.833	97.278	83.6027	98.0577	84.7089	98.4293	89.1625	99.0704	84.7089	98.4293
83.2946	96.4758	89.3262	99.0698	85.765	99.0245	83.9947	97.2756	83.7665	98.0539	84.8756	98.4245	89.3262	99.0698	84.8756	98.4245
83.4599	96.4743	89.4905	99.0699	85.9289	99.0223	84.1602	97.2728	83.9303	98.0503	85.0385	98.4193	89.4905	99.0699	85.0385	98.4193
83.6237	96.4721	89.6548	99.07	86.0931	99.0186	84.324	97.2691	84.0979	98.0473	85.2005	98.4134	89.6548	99.07	85.2005	98.4134
83.7882	96.4701	89.8191	99.0696	86.2558	99.0142	84.4909	97.2657	84.2615	98.0431	85.367	98.4079	89.8191	99.0696	85.367	98.4079
83.9509	96.468	89.9845	99.0696	86.4202	99.0092	84.6536	97.2626	84.4246	98.0389	85.5294	98.4021	89.9845	99.0696	85.5294	98.4021
84.1169	96.4664	90.148	99.0711	86.583	99.0043	84.8172	97.2593	84.5891	98.0345	85.6945	98.3971	90.148	99.0711	85.6945	98.3971
84.2806	96.4648	90.3126	99.0716	86.7464	98.997	84.9839	97.2553	84.753	98.0309	85.8579	98.3914	90.3126	99.0716	85.8579	98.3914
84.4439	96.4632	90.4807	99.072	86.9111	98.9889	85.1484	97.2524	84.9171	98.027	86.0235	98.3865	90.4807	99.072	86.0235	98.3865
84.6061	96.4613	90.6443	99.0716	87.0752	98.9847	85.3117	97.2488	85.0814	98.0236	86.1878	98.382	90.6443	99.0716	86.1878	98.382
84.7714	96.4594	90.8058	99.0698	87.2396	98.9814	85.4747	97.2456	85.248	98.02	86.3509	98.3754	90.8058	99.0698	86.3509	98.3754
84.9362	96.457	90.972	99.0679	87.4032	98.9802	85.639	97.2424	85.4145	98.016	86.515	98.3668	90.972	99.0679	86.515	98.3668
85.1025	96.4547	91.136	99.0661	87.567	98.9798	85.8028	97.239	85.5766	98.0117	86.677	98.3624	91.136	99.0661	86.677	98.3624
85.2633	96.453	91.3008	99.0652	87.7345	98.9803	85.9673	97.2362	85.7405	98.0074	86.8429	98.359	91.3008	99.0652	86.8429	98.359
85.4295	96.4505	91.466	99.064	87.8976	98.9814	86.1323	97.2354	85.9044	98.003	87.005	98.3555	91.466	99.064	87.005	98.3555
85.5943	96.4485	91.6319	99.0624	88.061	98.9818	86.298	97.2348	86.07	97.9985	87.171	98.3528	91.6319	99.0624	87.171	98.3528
85.7572	96.4467	91.7928	99.0613	88.2267	98.9818	86.4617	97.2322	86.2331	97.9951	87.3351	98.3504	91.7928	99.0613	87.3351	98.3504
85.9237	96.4444	91.9581	99.06	88.3913	98.9816	86.6265	97.2289	86.3998	97.9915	87.5008	98.3477	91.9581	99.06	87.5008	98.3477
86.0865	96.4426	92.1214	99.0588	88.5556	98.9814	86.7911	97.2249	86.563	97.9871	87.6681	98.3444	92.1214	99.0588	87.6681	98.3444
86.2525	96.4408	92.2887	99.0574	88.7202	98.9812	86.9548	97.2203	86.7265	97.983	87.8313	98.3409	92.2887	99.0574	87.8313	98.3409
86.4161	96.4388	92.4539	99.0561	88.8838	98.981	87.12	97.2166	86.891	97.979	87.995	98.3376	92.4539	99.0561	87.995	98.3376
86.5792	96.4373	92.6176	99.0552	89.0503	98.9809	87.2822	97.2123	87.0577	97.975	88.1611	98.3344	92.6176	99.0552	88.1611	98.3344
86.7438	96.4363	92.7838	99.0546	89.2142	98.9804	87.4479	97.2074	87.2217	97.9707	88.3281	98.3304	92.7838	99.0546	88.3281	98.3304
86.912	96.4348	92.9476	99.0535	89.3801	98.9797	87.6128	97.2021	87.3874	97.9667	88.4904	98.3268	92.9476	99.0535	88.4904	98.3268
87.0726	96.4332	93.1123	99.0519	89.5438	98.9785	87.7746	97.197	87.5542	97.9626	88.6545	98.3228	93.1123	99.0519	88.6545	98.3228
87.2378	96.4306	93.2766	99.0504	89.7074	98.9774	87.9422	97.1922	87.719	97.9585	88.8203	98.3191	93.2766	99.0504	88.8203	98.3191
87.4031	96.4281	93.4424	99.0491	89.8707	98.9762	88.1084	97.1881	87.879	97.9538	88.9839	98.3154	93.4424	99.0491	88.9839	98.3154
87.5678	96.4264	93.6072	99.0482	90.0375	98.9755	88.273	97.1851	88.0453	97.9495	89.1505	98.3108	93.6072	99.0482	89.1505	98.3108
87.7324	96.4246	93.7728	99.047	90.2022	98.9748	88.4353	97.182	88.2098	97.9455	89.3135	98.3072	93.7728	99.047	89.3135	98.3072
87.8979	96.4236	93.9365	99.0461	90.3658	98.9742	88.6005	97.1792	88.3737	97.9412	89.4778	98.3038	93.9365	99.0461	89.4778	98.3038
88.0611	96.4214	94.1005	99.0453	90.5329	98.973	88.7656	97.1761	88.5374	97.9369	89.6437	98.3	94.1005	99.0453	89.6437	98.3
88.2259	96.4198	94.2646	99.0445	90.6975	98.9725	88.9287	97.173	88.7008	97.9328	89.8081	98.2959	94.2646	99.0445	89.8081	98.2959
88.3931	96.4172	94.4304	99.0439	90.8627	98.9719	89.0947	97.1711	88.8676	97.9291	89.9748	98.2918	94.4304	99.0439	89.9748	98.2918
88.5568	96.4153	94.5947	99.0431	91.0244	98.9711	89.2589	97.1687	89.0322	97.9254	90.1376	98.2877	94.5947	99.0431	90.1376	98.2877
88.7215	96.4136	94.7617	99.0423	91.1891	98.9702	89.4233	97.1658	89.1961	97.9208	90.3011	98.2834	94.7617	99.0423	90.3011	98.2834
88.8864	96.4123	94.9236	99.0409	91.3545	98.9691	89.5883	97.1622	89.363	97.9166	90.4674	98.2794	94.9236	99.0409	90.4674	98.2794
89.0507	96.4105	95.0883	99.0394	91.5194	98.9675	89.7513	97.159	89.5264	97.913	90.6315	98.2755	95.0883	99.0394	90.6315	98.2755
89.2138	96.4093	95.2519	99.0383	91.6851	98.9662	89.9183	97.1558	89.6932	97.9092	90.7976	98.2716	95.2519	99.0383	90.7976	98.2716
89.3792	96.4076	95.4166	99.0367	91.8494	98.9651	90.0826	97.1526	89.8579	97.905	90.9613	98.2677	95.4166	99.0367	90.9613	98.2677
89.5437	96.4053	95.5815	99.0356	92.0159	98.9643	90.2478	97.1527	90.0229	97.9009	91.1245	98.2632	95.5815	99.0356	91.1245	98.2632
89.707	96.4035	95.7476	99.0375	92.1809	98.9636	90.4116	97.1541	90.1867	97.8967	91.2921	98.2591	95.7476	99.0375	91.2921	98.2591
89.8724	96.4011	95.9139	99.0409	92.346	98.9626	90.5781	97.1543	90.3491	97.8925	91.4565	98.2549	95.9139	99.0409	91.4565	98.2549
90.0384	96.399	96.0798	99.0427	92.51	98.9616	90.7427	97.1546	90.5187	97.8881	91.6197	98.2507	96.0798	99.0427	91.6197	98.2507
90.2013	96.3959	96.2457	99.0441	92.6773	98.9608	90.9074	97.1539	90.6836	97.884	91.7858	98.2463	96.2457	99.0441	91.7858	98.2463
90.3671	96.3942	96.4102	99.0448	92.84	98.9603	91.0748	97.151	90.8483	97.88	91.9506	98.2421	96.4102	99.0448	91.9506	98.2421
90.5313	96.3923	96.5747	99.044	93.0056	98.9598	91.2401	97.1462	91.0139	97.8762	92.1167	98.2379	96.5747	99.044	92.1167	98.2379
90.6965	96.3906	96.7418	99.041	93.1722	98.9589	91.4055	97.1405	91.1777	97.8722	92.2819	98.2343	96.7418	99.041	92.2819	98.2343
90.8607	96.3892	96.909	99.037	93.3363	98.9579	91.5691	97.1335	91.3427	97.8683	92.447	98.2309	96.909	99.037	92.447	98.2309
91.0256	96.3869	97.0745	99.0329	93.5031	98.9568	91.7348	97.1267	91.508	97.8638	92.6103	98.2264	97.0745	99.0329	92.6103	98.2264
91.1916	96.385	97.2385	99.0295	93.6675	98.9559	91.9013	97.1208	91.6734	97.86	92.7762	98.2221	97.2385	99.0295	92.7762	98.2221
91.3563	96.3837	97.4028	99.0265	93.8331	98.9544	92.0641	97.1144	91.8387	97.8562	92.9419	98.2175	97.4028	99.0265	92.9419	98.2175
91.5213	96.3825	97.5664	99.0238	93.998	98.9537	92.2273	97.108	92.004	97.8523	93.1056	98.213	97.5664	99.0238	93.1056	98.213
91.6853	96.381	97.7305	99.0217	94.1624	98.9528	92.3925	97.1027	92.1679	97.848	93.27	98.2086	97.7305	99.0217	93.27	98.2086
91.8517	96.3798	97.8945	99.0198	94.3262	98.9517	92.5565	97.0968	92.3309	97.8432	93.4347	98.2048	97.8945	99.0198	93.4347	98.2048
92.015	96.3783	98.0606	99.0179	94.4916	98.9512	92.7208	97.0919	92.4955	97.8388	93.6017	98.2013	98.0606	99.0179	93.6017	98.2013
92.1833	96.377	98.2241	99.0161	94.6564	98.9507	92.8851	97.0873	92.6622	97.8349	93.7668	98.1982	98.2241	99.0161	93.7668	98.1982
92.3496	96.3757	98.3858	99.0144	94.8223	98.9493	93.0517	97.0824	92.8274	97.8307	93.9301	98.1942	98.3858	99.0144	93.9301	98.1942
92.5161	96.3738	98.5513	99.0123	94.9876	98.9483	93.2151	97.0773	92.9944	97.8267	94.0944	98.1898	98.5513	99.0123	94.0944	98.1898
92.6789	96.3717	98.7169	99.01	95.1517	98.9471	93.3828	97.0725	93.1578	97.8226	94.2616	98.1857	98.7169	99.01	94.2616	98.1857
92.8453	96.3698	98.8816	99.0059	95.3173	98.946	93.5475	97.0705	93.3213	97.819	94.4304	98.1815	98.8816	99.0059	94.4304	98.1815
93.0104	96.3674	99.0445	99.0004	95.4793	98.9449	93.713	97.0718	93.4869	97.8145	94.5932	98.1776	99.0445	99.0004	94.5932	98.1776
93.1744	96.3655	99.2074	98.9983	95.6447	98.944	93.8794	97.0712	93.6518	97.8098	94.7582	98.1735	99.2074	98.9983	94.7582	98.1735
93.3385	96.3635	99.3737	98.9978	95.8129	98.9433	94.0408	97.069	93.8158	97.8059	94.9202	98.169	99.3737	98.9978	94.9202	98.169
93.5044	96.361	99.5392	98.998	95.9782	98.942	94.2078	97.0661	93.9812	97.8017	95.0846	98.1647	99.5392	98.998	95.0846	98.1647
93.6674	96.3597	99.7034	98.9984	96.1453	98.9482	94.3748	97.0635	94.1443	97.7975	95.252	98.1609	99.7034	98.9984	95.252	98.1609
93.8306	96.3579	99.8696	98.9993	96.3119	98.9572	94.5404	97.0597	94.3126	97.7933	95.4169	98.1574	99.8696	98.9993	95.4169	98.1574
93.9987	96.3573	100.034	98.9996	96.4791	98.9582	94.7051	97.0545	94.4788	97.7889	95.582	98.153	100.034	98.9996	95.582	98.153
94.1644	96.3564	100.201	98.9996	96.6459	98.9627	94.8695	97.0493	94.6437	97.7853	95.7463	98.149	100.201	98.9996	95.7463	98.149
94.329	96.3553	100.365	98.9992	96.8125	98.9669	95.0348	97.0442	94.8097	97.782	95.9113	98.145	100.365	98.9992	95.9113	98.145
94.4952	96.3542	100.532	99.0007	96.978	98.9673	95.1992	97.0379	94.9738	97.7782	96.076	98.141	100.532	99.0007	96.076	98.141
94.6593	96.3528	100.701	99.0074	97.1429	98.9662	95.3629	97.0316	95.1375	97.7742	96.2426	98.1374	100.701	99.0074	96.2426	98.1374
94.8246	96.352	100.869	99.0165	97.3087	98.9631	95.5282	97.0261	95.3035	97.7708	96.4103	98.133	100.869	99.0165	96.4103	98.133
94.989	96.3501	101.036	99.0209	97.4748	98.9583	95.6931	97.0205	95.4703	97.7664	96.5713	98.1283	101.036	99.0209	96.5713	98.1283
95.1558	96.3482	101.2	99.0195	97.6393	98.9527	95.856	97.0141	95.6339	97.7618	96.7381	98.1242	101.2	99.0195	96.7381	98.1242
95.3188	96.346	101.365	99.0161	97.8064	98.9469	96.0193	97.0078	95.8003	97.7571	96.9054	98.1204	101.365	99.0161	96.9054	98.1204
95.4859	96.3438	101.529	99.0134	97.97	98.942	96.1853	97.0018	95.9643	97.7528	97.0709	98.1171	101.529	99.0134	97.0709	98.1171
95.6518	96.3419	101.696	99.0101	98.1319	98.9373	96.3487	96.9958	96.1297	97.749	97.2355	98.1135	101.696	99.0101	97.2355	98.1135
95.8186	96.3405	101.863	99.0061	98.2973	98.9329	96.5161	96.9916	96.2956	97.7448	97.4016	98.1092	101.863	99.0061	97.4016	98.1092
95.9844	96.3384	102.028	99.0008	98.4612	98.9299	96.678	96.9894	96.4625	97.7409	97.5648	98.1045	102.028	99.0008	97.5648	98.1045
96.1478	96.337	102.192	98.9954	98.627	98.9275	96.845	96.9875	96.6265	97.7366	97.731	98.1006	102.192	98.9954	97.731	98.1006
96.3146	96.3356	102.357	98.9898	98.791	98.9257	97.0112	96.9859	96.7899	97.7326	97.8974	98.0962	102.357	98.9898	97.8974	98.0962
96.4777	96.3338	102.52	98.9828	98.9582	98.9238	97.1761	96.983	96.9566	97.7284	98.0611	98.0922	102.52	98.9828	98.0611	98.0922
96.645	96.3321	102.685	98.978	99.1236	98.9223	97.3396	96.9801	97.1221	97.7244	98.2273	98.0886	102.685	98.978	98.2273	98.0886
96.8107	96.3307	102.847	98.9741	99.2881	98.9207	97.5099	96.9771	97.2882	97.7205	98.3937	98.0849	102.847	98.9741	98.3937	98.0849
96.9754	96.3295	103.012	98.9706	99.4511	98.9193	97.6747	96.9736	97.4527	97.7168	98.555	98.0812	103.012	98.9706	98.555	98.0812
97.1406	96.3281	103.175	98.9668	99.6164	98.9177	97.8395	96.9707	97.6184	97.7127	98.722	98.0776	103.175	98.9668	98.722	98.0776
97.3061	96.3273	103.339	98.9625	99.7801	98.9148	98.0034	96.9671	97.7847	97.7086	98.8892	98.0735	103.339	98.9625	98.8892	98.0735
97.4715	96.3262	103.507	98.9609	99.9449	98.9119	98.1693	96.9621	97.9514	97.7047	99.0552	98.0693	103.507	98.9609	99.0552	98.0693
97.6376	96.3242	103.669	98.9607	100.107	98.9084	98.3347	96.9582	98.1154	97.7005	99.2212	98.0647	103.669	98.9607	99.2212	98.0647
97.8016	96.3224	103.833	98.9612	100.272	98.9053	98.4984	96.9538	98.2793	97.6965	99.3864	98.061	103.833	98.9612	99.3864	98.061
97.9663	96.3209	104	98.9618	100.438	98.9032	98.6643	96.9494	98.4468	97.6926	99.5499	98.0577	104	98.9618	99.5499	98.0577
98.1323	96.3193	104.166	98.9628	100.605	98.9022	98.8291	96.9445	98.6078	97.689	99.7167	98.0542	104.166	98.9628	99.7167	98.0542
98.3	96.3176	104.33	98.964	100.768	98.9026	98.9938	96.9396	98.7759	97.6867	99.8803	98.0505	104.33	98.964	99.8803	98.0505
98.4637	96.316	104.496	98.9654	100.935	98.9035	99.1589	96.9354	98.9427	97.6853	100.047	98.0467	104.496	98.9654	100.047	98.0467
98.6309	96.3145	104.66	98.9658	101.097	98.9048	99.3263	96.9309	99.1075	97.6826	100.21	98.0425	104.66	98.9658	100.21	98.0425
98.7959	96.3131	104.828	98.9657	101.263	98.9065	99.4912	96.9266	99.2732	97.6785	100.377	98.0385	104.828	98.9657	100.377	98.0385
98.9587	96.3114	104.993	98.9652	101.428	98.9076	99.6566	96.9216	99.4395	97.6735	100.543	98.0348	104.993	98.9652	100.543	98.0348
99.1269	96.3098	105.157	98.9639	101.594	98.9074	99.8207	96.9171	99.6054	97.6693	100.709	98.0314	105.157	98.9639	100.709	98.0314
99.2914	96.308	105.325	98.9624	101.759	98.9081	99.9861	96.9128	99.7676	97.6638	100.873	98.0288	105.325	98.9624	100.873	98.0288
99.4567	96.3062	105.488	98.9614	101.927	98.9093	100.153	96.9079	99.9337	97.6584	101.039	98.0266	105.488	98.9614	101.039	98.0266
99.6232	96.3045	105.653	98.9604	102.091	98.9097	100.319	96.9034	100.1	97.6534	101.205	98.023	105.653	98.9604	101.205	98.023
99.7907	96.3037	105.817	98.9591	102.255	98.9102	100.483	96.8995	100.265	97.6485	101.372	98.0184	105.817	98.9591	101.372	98.0184
99.9547	96.3029	105.985	98.9583	102.421	98.9111	100.649	96.8951	100.43	97.6434	101.539	98.0146	105.985	98.9583	101.539	98.0146
100.119	96.3015	106.15	98.9571	102.586	98.9113	100.814	96.8901	100.594	97.6382	101.703	98.0112	106.15	98.9571	101.703	98.0112
100.283	96.3002	106.316	98.9555	102.753	98.9113	100.979	96.8854	100.76	97.6333	101.87	98.0067	106.316	98.9555	101.87	98.0067
100.448	96.299	106.481	98.9546	102.919	98.9103	101.144	96.8804	100.927	97.6287	102.036	98.0027	106.481	98.9546	102.036	98.0027
100.615	96.2975	106.649	98.9546	103.085	98.9097	101.309	96.8755	101.092	97.6242	102.202	97.9987	106.649	98.9546	102.202	97.9987
100.781	96.2959	106.815	98.9542	103.249	98.9087	101.475	96.8708	101.256	97.6203	102.366	97.9948	106.815	98.9542	102.366	97.9948
100.945	96.2945	106.979	98.9519	103.416	98.9075	101.641	96.8662	101.422	97.6162	102.531	97.9902	106.979	98.9519	102.531	97.9902
101.113	96.292	107.144	98.9501	103.583	98.9064	101.808	96.8626	101.588	97.6122	102.7	97.9862	107.144	98.9501	102.7	97.9862
101.278	96.2904	107.31	98.9483	103.746	98.9056	101.974	96.8635	101.754	97.6092	102.863	97.9815	107.31	98.9483	102.863	97.9815
101.443	96.2893	107.474	98.9461	103.915	98.9048	102.142	96.8633	101.92	97.6057	103.031	97.9771	107.474	98.9461	103.031	97.9771
101.61	96.2885	107.641	98.9445	104.08	98.9041	102.306	96.8588	102.085	97.6021	103.196	97.9731	107.641	98.9445	103.196	97.9731
101.773	96.2876	107.808	98.9425	104.245	98.9038	102.473	96.8547	102.251	97.5994	103.359	97.9693	107.808	98.9425	103.359	97.9693
101.938	96.2866	107.971	98.9404	104.409	98.9031	102.639	96.852	102.416	97.5959	103.525	97.9652	107.971	98.9404	103.525	97.9652
102.103	96.2856	108.138	98.9378	104.578	98.9023	102.805	96.8477	102.58	97.5936	103.688	97.9611	108.138	98.9378	103.688	97.9611
102.269	96.2845	108.305	98.9345	104.744	98.9028	102.972	96.8409	102.747	97.5906	103.853	97.957	108.305	98.9345	103.853	97.957
102.435	96.2829	108.468	98.9314	104.906	98.9022	103.133	96.8327	102.912	97.5868	104.023	97.953	108.468	98.9314	104.023	97.953
102.601	96.2808	108.632	98.9288	105.073	98.9014	103.301	96.8253	103.079	97.583	104.189	97.9495	108.632	98.9288	104.189	97.9495
102.769	96.279	108.799	98.9275	105.24	98.9007	103.467	96.819	103.243	97.5792	104.352	97.9458	108.799	98.9275	104.352	97.9458
102.933	96.2773	108.964	98.9267	105.407	98.8993	103.632	96.812	103.409	97.575	104.518	97.9423	108.964	98.9267	104.518	97.9423
103.098	96.2759	109.13	98.926	105.572	98.8984	103.797	96.8056	103.574	97.571	104.683	97.9391	109.13	98.926	104.683	97.9391
103.263	96.2736	109.296	98.925	105.736	98.8983	103.963	96.7992	103.74	97.5672	104.847	97.9355	109.296	98.925	104.847	97.9355
103.43	96.2722	109.464	98.9241	105.902	98.8976	104.129	96.7921	103.907	97.5638	105.014	97.9319	109.464	98.9241	105.014	97.9319
103.597	96.2714	109.63	98.9228	106.069	98.902	104.296	96.7849	104.073	97.5604	105.183	97.9285	109.63	98.9228	105.183	97.9285
103.763	96.2709	109.796	98.9213	106.237	98.9097	104.459	96.7785	104.24	97.5564	105.346	97.9254	109.796	98.9213	105.346	97.9254
103.928	96.2697	109.959	98.9203	106.407	98.9153	104.624	96.7724	104.402	97.5521	105.51	97.9218	109.959	98.9203	105.51	97.9218
104.096	96.2683	110.124	98.9187	106.57	98.9175	104.788	96.7665	104.57	97.548	105.677	97.918	110.124	98.9187	105.677	97.918
104.259	96.2678	110.292	98.9173	106.739	98.9177	104.953	96.7607	104.736	97.5441	105.843	97.9141	110.292	98.9173	105.843	97.9141
104.428	96.2662	110.457	98.9158	106.904	98.9156	105.12	96.7555	104.902	97.5403	106.008	97.9099	110.457	98.9158	106.008	97.9099
104.592	96.265	110.624	98.9143	107.069	98.911	105.285	96.7509	105.068	97.5367	106.174	97.9058	110.624	98.9143	106.174	97.9058
104.755	96.2639	110.788	98.9131	107.236	98.9055	105.453	96.7476	105.232	97.5328	106.34	97.9021	110.788	98.9131	106.34	97.9021
104.922	96.2624	110.953	98.9113	107.401	98.8999	105.615	96.7432	105.399	97.5293	106.507	97.8989	110.953	98.9113	106.507	97.8989
105.089	96.2615	111.119	98.9093	107.565	98.8953	105.782	96.7375	105.565	97.526	106.673	97.8981	111.119	98.9093	106.673	97.8981
105.255	96.2602	111.286	98.9077	107.731	98.8913	105.949	96.7316	105.729	97.5226	106.84	97.8978	111.286	98.9077	106.84	97.8978
105.42	96.2587	111.45	98.9057	107.897	98.8876	106.114	96.7258	105.897	97.5186	107.008	97.8973	111.45	98.9057	107.008	97.8973
105.585	96.2567	111.615	98.9041	108.06	98.883	106.28	96.7199	106.061	97.5146	107.173	97.8967	111.615	98.9041	107.173	97.8967
105.752	96.2545	111.783	98.9042	108.223	98.8779	106.445	96.7138	106.228	97.5112	107.34	97.8956	111.783	98.9042	107.34	97.8956
105.918	96.2527	111.951	98.9047	108.389	98.8746	106.612	96.7071	106.394	97.5073	107.505	97.8927	111.951	98.9047	107.505	97.8927
106.085	96.2509	112.115	98.9042	108.554	98.8739	106.778	96.7008	106.559	97.503	107.672	97.8888	112.115	98.9042	107.672	97.8888
106.247	96.2498	112.282	98.9026	108.718	98.8745	106.944	96.6945	106.725	97.4993	107.838	97.8851	112.282	98.9026	107.838	97.8851
106.414	96.2485	112.447	98.9001	108.885	98.8755	107.108	96.6885	106.891	97.4954	108.006	97.8824	112.447	98.9001	108.006	97.8824
106.58	96.2469	112.613	98.8975	109.05	98.8765	107.276	96.6819	107.058	97.4917	108.171	97.8818	112.613	98.8975	108.171	97.8818
106.747	96.2456	112.78	98.8957	109.216	98.8773	107.442	96.6763	107.222	97.488	108.338	97.8806	112.78	98.8957	108.338	97.8806
106.91	96.2436	112.947	98.8936	109.382	98.8781	107.606	96.6698	107.389	97.4838	108.504	97.8774	112.947	98.8936	108.504	97.8774
107.076	96.2419	113.11	98.8908	109.549	98.8788	107.773	96.6637	107.555	97.4796	108.67	97.8732	113.11	98.8908	108.67	97.8732
107.242	96.2407	113.279	98.8884	109.713	98.8787	107.938	96.6575	107.723	97.4761	108.834	97.8668	113.279	98.8884	108.834	97.8668
107.405	96.2392	113.441	98.8856	109.881	98.8787	108.102	96.6513	107.887	97.4721	109.002	97.8598	113.441	98.8856	109.002	97.8598
107.573	96.2386	113.608	98.8823	110.045	98.879	108.271	96.6451	108.053	97.4688	109.168	97.8531	113.608	98.8823	109.168	97.8531
107.737	96.2379	113.772	98.8793	110.21	98.8786	108.435	96.639	108.218	97.465	109.334	97.8463	113.772	98.8793	109.334	97.8463
107.904	96.2374	113.938	98.8771	110.376	98.8783	108.598	96.633	108.383	97.4617	109.497	97.8386	113.938	98.8771	109.497	97.8386
108.072	96.2353	114.105	98.8772	110.542	98.8779	108.768	96.6269	108.548	97.4582	109.663	97.8319	114.105	98.8772	109.663	97.8319
108.236	96.2332	114.272	98.8771	110.708	98.8777	108.933	96.6208	108.714	97.4547	109.831	97.8267	114.272	98.8771	109.831	97.8267
108.402	96.2318	114.438	98.8758	110.873	98.8766	109.099	96.6142	108.88	97.4512	109.995	97.8215	114.438	98.8758	109.995	97.8215
108.566	96.2305	114.603	98.8737	111.041	98.8764	109.264	96.6078	109.047	97.4479	110.161	97.8166	114.603	98.8737	110.161	97.8166
108.732	96.2288	114.77	98.8716	111.205	98.8757	109.43	96.601	109.213	97.4445	110.326	97.8119	114.77	98.8716	110.326	97.8119
108.899	96.227	114.936	98.8694	111.371	98.8749	109.594	96.5944	109.378	97.4407	110.489	97.8075	114.936	98.8694	110.489	97.8075
109.064	96.2261	115.102	98.8669	111.537	98.8748	109.761	96.5882	109.544	97.4372	110.654	97.8031	115.102	98.8669	110.654	97.8031
109.229	96.2251	115.268	98.8651	111.701	98.8747	109.926	96.5821	109.707	97.4332	110.82	97.7991	115.268	98.8651	110.82	97.7991
109.397	96.2245	115.434	98.8632	111.866	98.8747	110.093	96.5753	109.874	97.4293	110.985	97.7955	115.434	98.8632	110.985	97.7955
109.562	96.2233	115.6	98.8608	112.034	98.8745	110.257	96.5684	110.038	97.4258	111.152	97.7926	115.6	98.8608	111.152	97.7926
109.728	96.222	115.767	98.858	112.2	98.8735	110.424	96.5622	110.207	97.4221	111.316	97.7882	115.767	98.858	111.316	97.7882
109.891	96.221	115.93	98.855	112.364	98.8726	110.587	96.5556	110.372	97.4181	111.482	97.7839	115.93	98.855	111.482	97.7839
110.058	96.2206	116.096	98.852	112.534	98.8722	110.755	96.5488	110.538	97.4138	111.647	97.7805	116.096	98.852	111.647	97.7805
110.224	96.2194	116.263	98.8486	112.698	98.8715	110.918	96.5424	110.703	97.4099	111.811	97.7771	116.263	98.8486	111.811	97.7771
110.393	96.2187	116.428	98.8448	112.865	98.871	111.084	96.5355	110.869	97.406	111.977	97.7746	116.428	98.8448	111.977	97.7746
110.556	96.2176	116.594	98.8417	113.032	98.8706	111.248	96.5292	111.035	97.4025	112.14	97.7704	116.594	98.8417	112.14	97.7704
110.723	96.2167	116.759	98.8396	113.195	98.87	111.415	96.5237	111.202	97.3993	112.309	97.7666	116.759	98.8396	112.309	97.7666
110.886	96.2159	116.923	98.8377	113.365	98.8706	111.581	96.5176	111.364	97.3962	112.475	97.7629	116.923	98.8377	112.475	97.7629
111.053	96.2146	117.092	98.8361	113.53	98.8749	111.747	96.5105	111.533	97.3925	112.64	97.7597	117.092	98.8361	112.64	97.7597
111.22	96.2131	117.256	98.8342	113.698	98.8799	111.913	96.5033	111.697	97.389	112.805	97.7573	117.256	98.8342	112.805	97.7573
111.385	96.212	117.422	98.8324	113.865	98.8804	112.079	96.4958	111.862	97.3852	112.972	97.7555	117.422	98.8324	112.972	97.7555
111.552	96.2109	117.589	98.8306	114.029	98.8775	112.246	96.4877	112.031	97.3817	113.137	97.7537	117.589	98.8306	113.137	97.7537
111.719	96.2093	117.754	98.8294	114.195	98.8768	112.409	96.4753	112.195	97.3776	113.302	97.7515	117.754	98.8294	113.302	97.7515
111.885	96.2091	117.921	98.8286	114.362	98.8765	112.574	96.4656	112.361	97.3744	113.469	97.7494	117.921	98.8286	113.469	97.7494
112.052	96.2083	118.087	98.8272	114.528	98.8756	112.74	96.4587	112.529	97.3716	113.635	97.7476	118.087	98.8272	113.635	97.7476
112.217	96.207	118.253	98.8251	114.695	98.8731	112.906	96.4527	112.694	97.3688	113.8	97.7453	118.253	98.8251	113.8	97.7453
112.383	96.205	118.418	98.8224	114.859	98.8704	113.073	96.4473	112.86	97.3657	113.967	97.7432	118.418	98.8224	113.967	97.7432
112.549	96.2035	118.584	98.8205	115.025	98.8678	113.237	96.4419	113.026	97.3619	114.132	97.7402	118.584	98.8205	114.132	97.7402
112.713	96.2016	118.75	98.8187	115.192	98.8652	113.404	96.4363	113.191	97.3582	114.297	97.7368	118.75	98.8187	114.297	97.7368
112.882	96.2004	118.916	98.817	115.358	98.8636	113.57	96.4309	113.36	97.3561	114.462	97.7339	118.916	98.817	114.462	97.7339
113.047	96.1994	119.079	98.815	115.522	98.862	113.734	96.4247	113.525	97.3583	114.63	97.7312	119.079	98.815	114.63	97.7312
113.214	96.1982	119.246	98.8128	115.689	98.8609	113.901	96.4188	113.694	97.3603	114.797	97.7284	119.246	98.8128	114.797	97.7284
113.381	96.1968	119.412	98.8102	115.852	98.8598	114.066	96.4129	113.863	97.3601	114.962	97.7254	119.412	98.8102	114.962	97.7254
113.547	96.1952	119.58	98.8075	116.023	98.8587	114.234	96.4065	114.029	97.3588	115.128	97.7223	119.58	98.8075	115.128	97.7223
113.716	96.1934	119.745	98.8053	116.187	98.8577	114.4	96.4021	114.195	97.3562	115.295	97.7192	119.745	98.8053	115.295	97.7192
113.882	96.1906	119.912	98.8028	116.353	98.8567	114.565	96.396	114.359	97.3527	115.461	97.7161	119.912	98.8028	115.461	97.7161
114.047	96.1896	120.079	98.8007	116.518	98.856	114.732	96.3893	114.526	97.3476	115.626	97.7132	120.079	98.8007	115.626	97.7132
114.214	96.1884	120.244	98.7985	116.682	98.8553	114.899	96.3827	114.693	97.3405	115.79	97.7104	120.244	98.7985	115.79	97.7104
114.377	96.188	120.409	98.7964	116.85	98.8542	115.065	96.3752	114.862	97.3338	115.958	97.7072	120.409	98.7964	115.958	97.7072
114.546	96.1871	120.576	98.7941	117.016	98.8528	115.231	96.3663	115.025	97.3276	116.124	97.704	120.576	98.7941	116.124	97.704
114.71	96.1865	120.742	98.7916	117.18	98.8482	115.398	96.3568	115.188	97.3217	116.29	97.7006	120.742	98.7916	116.29	97.7006
114.878	96.1856	120.91	98.7891	117.344	98.8428	115.564	96.3475	115.355	97.3158	116.459	97.6976	120.91	98.7891	116.459	97.6976
115.044	96.1841	121.074	98.787	117.513	98.8415	115.729	96.3393	115.522	97.3107	116.625	97.6944	121.074	98.787	116.625	97.6944
115.21	96.1828	121.24	98.7848	117.678	98.8412	115.894	96.3333	115.688	97.306	116.792	97.691	121.24	98.7848	116.792	97.691
115.376	96.1816	121.405	98.7822	117.846	98.8416	116.062	96.3278	115.852	97.3022	116.959	97.6882	121.405	98.7822	116.959	97.6882
115.543	96.1798	121.573	98.7803	118.012	98.8419	116.229	96.3213	116.018	97.2981	117.124	97.6853	121.573	98.7803	117.124	97.6853
115.71	96.1792	121.738	98.7781	118.178	98.8426	116.393	96.3136	116.182	97.2946	117.29	97.6826	121.738	98.7781	117.29	97.6826
115.874	96.1782	121.906	98.7753	118.343	98.8439	116.56	96.3052	116.349	97.2909	117.456	97.679	121.906	98.7753	117.456	97.679
116.041	96.1772	122.069	98.7728	118.509	98.8451	116.726	96.2969	116.513	97.2873	117.621	97.6757	122.069	98.7728	117.621	97.6757
116.207	96.1766	122.235	98.7702	118.675	98.8458	116.892	96.2889	116.681	97.2834	117.79	97.6729	122.235	98.7702	117.79	97.6729
116.372	96.1748	122.402	98.7676	118.843	98.846	117.057	96.281	116.847	97.2795	117.953	97.6698	122.402	98.7676	117.953	97.6698
116.539	96.1732	122.569	98.765	119.008	98.8458	117.224	96.2726	117.01	97.2717	118.119	97.6669	122.569	98.765	118.119	97.6669
116.704	96.1718	122.734	98.7622	119.174	98.8453	117.389	96.2647	117.174	97.263	118.287	97.6641	122.734	98.7622	118.287	97.6641
116.869	96.1708	122.901	98.759	119.341	98.8452	117.554	96.2572	117.338	97.2602	118.453	97.6621	122.901	98.759	118.453	97.6621
117.037	96.1703	123.067	98.7566	119.504	98.8449	117.719	96.2501	117.506	97.2586	118.62	97.6592	123.067	98.7566	118.62	97.6592
117.202	96.1689	123.233	98.7542	119.674	98.8448	117.888	96.2417	117.674	97.2573	118.785	97.6563	123.233	98.7542	118.785	97.6563
117.371	96.1675	123.401	98.7522	119.837	98.8443	118.055	96.2333	117.838	97.2554	118.951	97.6525	123.401	98.7522	118.951	97.6525
117.533	96.1656	123.567	98.7521	120.003	98.8438	118.219	96.2236	118.003	97.2538	119.115	97.6496	123.567	98.7521	119.115	97.6496
117.702	96.1638	123.735	98.7519	120.169	98.8434	118.386	96.2141	118.173	97.252	119.283	97.6474	123.735	98.7519	119.283	97.6474
117.868	96.1624	123.9	98.7506	120.337	98.8431	118.553	96.2056	118.339	97.2495	119.45	97.6465	123.9	98.7506	119.45	97.6465
118.035	96.162	124.066	98.7491	120.503	98.8422	118.72	96.1982	118.503	97.2469	119.617	97.6495	124.066	98.7491	119.617	97.6495
118.201	96.1614	124.232	98.7471	120.669	98.8412	118.885	96.1907	118.67	97.2442	119.787	97.6526	124.232	98.7471	119.787	97.6526
118.367	96.1605	124.398	98.7452	120.836	98.8403	119.05	96.1825	118.835	97.242	119.951	97.6533	124.398	98.7452	119.951	97.6533
118.534	96.1594	124.564	98.742	121.001	98.8396	119.214	96.1746	119.001	97.2391	120.119	97.6516	124.564	98.742	120.119	97.6516
118.7	96.1576	124.73	98.7384	121.167	98.8393	119.382	96.1667	119.165	97.236	120.286	97.6479	124.73	98.7384	120.286	97.6479
118.867	96.1565	124.897	98.7351	121.334	98.8387	119.549	96.1593	119.333	97.2322	120.451	97.6419	124.897	98.7351	120.451	97.6419
119.034	96.1555	125.065	98.7318	121.5	98.8384	119.715	96.1512	119.499	97.2294	120.619	97.6355	125.065	98.7318	120.619	97.6355
119.199	96.1548	125.23	98.7278	121.667	98.8384	119.882	96.1435	119.665	97.2269	120.785	97.6291	125.23	98.7278	120.785	97.6291
119.367	96.1534	125.395	98.7244	121.834	98.838	120.049	96.1363	119.831	97.225	120.951	97.623	125.395	98.7244	120.951	97.623
119.532	96.1522	125.561	98.721	122	98.837	120.215	96.128	119.997	97.2227	121.115	97.6169	125.561	98.721	121.115	97.6169
119.7	96.1504	125.727	98.7174	122.167	98.8361	120.384	96.1195	120.162	97.2196	121.282	97.6116	125.727	98.7174	121.282	97.6116
119.864	96.1482	125.893	98.7137	122.333	98.8356	120.55	96.1112	120.329	97.2165	121.445	97.607	125.893	98.7137	121.445	97.607
120.03	96.1467	126.06	98.7092	122.497	98.8353	120.715	96.1035	120.495	97.2134	121.612	97.6027	126.06	98.7092	121.612	97.6027
120.194	96.1454	126.225	98.7057	122.664	98.8347	120.883	96.0961	120.66	97.21	121.778	97.5986	126.225	98.7057	121.778	97.5986
120.362	96.1433	126.39	98.7032	122.831	98.834	121.049	96.0877	120.828	97.2066	121.945	97.5947	126.39	98.7032	121.945	97.5947
120.528	96.1426	126.557	98.7007	122.996	98.8333	121.214	96.0797	120.995	97.2037	122.11	97.587	126.557	98.7007	122.11	97.587
120.694	96.1414	126.725	98.698	123.163	98.8325	121.379	96.0712	121.16	97.2009	122.273	97.5796	126.725	98.698	122.273	97.5796
120.861	96.1396	126.889	98.6954	123.329	98.8319	121.547	96.0619	121.327	97.1975	122.44	97.5764	126.889	98.6954	122.44	97.5764
121.026	96.1389	127.054	98.6932	123.496	98.8311	121.71	96.0534	121.492	97.1938	122.607	97.575	127.054	98.6932	122.607	97.575
121.193	96.1373	127.22	98.6906	123.661	98.8305	121.877	96.0447	121.657	97.1911	122.772	97.5736	127.22	98.6906	122.772	97.5736
121.36	96.1368	127.388	98.688	123.827	98.8299	122.045	96.0365	121.824	97.1881	122.938	97.5724	127.388	98.688	122.938	97.5724
121.524	96.1354	127.554	98.6852	123.994	98.8289	122.211	96.0281	121.99	97.1859	123.102	97.5712	127.554	98.6852	123.102	97.5712
121.692	96.1351	127.721	98.6826	124.161	98.8277	122.377	96.0196	122.155	97.1834	123.27	97.5698	127.721	98.6826	123.27	97.5698
121.857	96.1346	127.887	98.6795	124.326	98.8262	122.542	96.0115	122.322	97.1802	123.436	97.5691	127.887	98.6795	123.436	97.5691
122.026	96.1336	128.05	98.6768	124.493	98.8254	122.709	96.0021	122.49	97.1774	123.604	97.5669	128.05	98.6768	123.604	97.5669
122.19	96.1326	128.218	98.6744	124.66	98.825	122.875	95.9934	122.654	97.1743	123.77	97.5642	128.218	98.6744	123.77	97.5642
122.355	96.1319	128.385	98.6716	124.827	98.8244	123.04	95.9839	122.82	97.1705	123.936	97.5621	128.385	98.6716	123.936	97.5621
122.52	96.1307	128.548	98.6686	124.994	98.8241	123.205	95.9746	122.988	97.1671	124.102	97.5594	128.548	98.6686	124.102	97.5594
122.686	96.1298	128.716	98.6659	125.159	98.8231	123.372	95.9654	123.153	97.1626	124.269	97.5568	128.716	98.6659	124.269	97.5568
122.853	96.1291	128.882	98.6634	125.324	98.822	123.538	95.9566	123.321	97.1588	124.434	97.5542	128.882	98.6634	124.434	97.5542
123.017	96.128	129.049	98.6605	125.49	98.822	123.704	95.948	123.487	97.1561	124.601	97.5516	129.049	98.6605	124.601	97.5516
123.183	96.1268	129.215	98.6574	125.655	98.8226	123.87	95.9392	123.652	97.1537	124.768	97.5496	129.215	98.6574	124.768	97.5496
123.351	96.1252	129.38	98.6547	125.82	98.8231	124.037	95.9305	123.815	97.1513	124.935	97.5475	129.38	98.6547	124.935	97.5475
123.518	96.124	129.548	98.6514	125.987	98.8224	124.205	95.9224	123.983	97.1486	125.1	97.5453	129.548	98.6514	125.1	97.5453
123.685	96.1233	129.712	98.6485	126.153	98.8216	124.37	95.9136	124.152	97.1458	125.264	97.5428	129.712	98.6485	125.264	97.5428
123.849	96.1225	129.879	98.6454	126.318	98.8212	124.538	95.9044	124.317	97.1428	125.431	97.5398	129.879	98.6454	125.431	97.5398
124.015	96.1211	130.045	98.6423	126.487	98.8204	124.703	95.8957	124.483	97.1398	125.598	97.5367	130.045	98.6423	125.598	97.5367
124.184	96.1201	130.213	98.6389	126.652	98.8196	124.869	95.8867	124.65	97.1372	125.764	97.5336	130.213	98.6389	125.764	97.5336
124.35	96.1188	130.379	98.6356	126.818	98.8183	125.034	95.8773	124.816	97.1352	125.932	97.5305	130.379	98.6356	125.932	97.5305
124.514	96.117	130.544	98.6319	126.984	98.8171	125.201	95.8681	124.982	97.1324	126.097	97.5285	130.544	98.6319	126.097	97.5285
124.683	96.1165	130.71	98.6282	127.15	98.8163	125.367	95.8593	125.149	97.1294	126.263	97.5259	130.71	98.6282	126.263	97.5259
124.848	96.115	130.876	98.6245	127.315	98.816	125.534	95.8508	125.317	97.1308	126.43	97.5229	130.876	98.6245	126.43	97.5229
125.016	96.113	131.044	98.6215	127.484	98.8155	125.7	95.8414	125.487	97.14	126.596	97.5196	131.044	98.6215	126.596	97.5196
125.18	96.111	131.21	98.618	127.648	98.8146	125.865	95.8318	125.654	97.1429	126.764	97.5167	131.21	98.618	126.764	97.5167
125.347	96.1101	131.377	98.6147	127.815	98.8135	126.034	95.8223	125.82	97.141	126.93	97.5151	131.377	98.6147	126.93	97.5151
125.513	96.1086	131.542	98.6109	127.982	98.8123	126.199	95.8128	125.988	97.1379	127.097	97.5149	131.542	98.6109	127.097	97.5149
125.679	96.1073	131.707	98.6074	128.147	98.8118	126.364	95.804	126.154	97.1339	127.264	97.5134	131.707	98.6074	127.264	97.5134
125.846	96.107	131.873	98.6038	128.314	98.812	126.533	95.7955	126.32	97.1274	127.431	97.5119	131.873	98.6038	127.431	97.5119
126.011	96.1055	132.039	98.6002	128.479	98.8117	126.698	95.7858	126.487	97.1194	127.597	97.5097	132.039	98.6002	127.597	97.5097
126.177	96.1052	132.206	98.5963	128.647	98.8112	126.865	95.7761	126.654	97.1115	127.762	97.5069	132.206	98.5963	127.762	97.5069
126.344	96.1065	132.373	98.5927	128.817	98.8102	127.031	95.7665	126.818	97.1042	127.927	97.5034	132.373	98.5927	127.927	97.5034
126.511	96.1072	132.538	98.5894	128.981	98.8089	127.196	95.7568	126.981	97.0967	128.094	97.4995	132.538	98.5894	128.094	97.4995
126.678	96.1069	132.705	98.5869	129.146	98.8087	127.361	95.7475	127.147	97.0905	128.26	97.4969	132.705	98.5869	128.26	97.4969
126.844	96.1061	132.874	98.5881	129.312	98.8086	127.529	95.7385	127.312	97.0847	128.426	97.4942	132.874	98.5881	128.426	97.4942
127.009	96.1041	133.042	98.5895	129.478	98.8078	127.695	95.7297	127.477	97.0779	128.593	97.4907	133.042	98.5895	128.593	97.4907
127.174	96.102	133.21	98.5899	129.646	98.8068	127.862	95.7194	127.641	97.0697	128.759	97.4875	133.21	98.5899	128.759	97.4875
127.341	96.1003	133.378	98.5889	129.811	98.8056	128.026	95.7099	127.807	97.0645	128.925	97.4842	133.378	98.5889	128.925	97.4842
127.509	96.0986	133.546	98.5867	129.977	98.8044	128.194	95.701	127.972	97.0623	129.091	97.4808	133.546	98.5867	129.091	97.4808
127.675	96.0968	133.714	98.5818	130.145	98.8037	128.36	95.6918	128.14	97.0614	129.255	97.477	133.714	98.5818	129.255	97.477
127.841	96.0952	133.88	98.5755	130.313	98.8041	128.525	95.6829	128.306	97.062	129.423	97.474	133.88	98.5755	129.423	97.474
128.007	96.0937	134.046	98.5691	130.481	98.8057	128.694	95.6738	128.473	97.0617	129.59	97.4712	134.046	98.5691	129.59	97.4712
128.174	96.0922	134.213	98.5632	130.645	98.806	128.86	95.6647	128.637	97.0607	129.755	97.468	134.213	98.5632	129.755	97.468
128.34	96.0906	134.379	98.5572	130.811	98.8052	129.026	95.6544	128.804	97.0591	129.921	97.4649	134.379	98.5572	129.921	97.4649
128.506	96.0893	134.544	98.5512	130.978	98.8048	129.193	95.644	128.97	97.0576	130.088	97.4617	134.544	98.5512	130.088	97.4617
128.67	96.0877	134.71	98.5455	131.144	98.8035	129.357	95.634	129.137	97.0561	130.252	97.4591	134.71	98.5455	130.252	97.4591
128.839	96.0868	134.874	98.5405	131.312	98.8016	129.524	95.6239	129.304	97.0547	130.419	97.4564	134.874	98.5405	130.419	97.4564
129.006	96.0866	135.042	98.536	131.476	98.7998	129.69	95.6148	129.469	97.0518	130.587	97.4539	135.042	98.536	130.587	97.4539
129.172	96.0852	135.208	98.5309	131.643	98.7977	129.858	95.6052	129.635	97.0482	130.751	97.4518	135.208	98.5309	130.751	97.4518
129.339	96.0834	135.374	98.5263	131.809	98.7954	130.021	95.5955	129.8	97.0443	130.919	97.4551	135.374	98.5263	130.919	97.4551
129.506	96.0822	135.538	98.5215	131.975	98.7937	130.186	95.5852	129.967	97.0399	131.089	97.4608	135.538	98.5215	131.089	97.4608
129.672	96.0811	135.705	98.5174	132.139	98.792	130.356	95.5759	130.131	97.0361	131.255	97.4613	135.705	98.5174	131.255	97.4613
129.838	96.0803	135.869	98.5132	132.307	98.7901	130.523	95.5671	130.298	97.033	131.423	97.459	135.869	98.5132	131.423	97.459
130.005	96.0786	136.035	98.5085	132.475	98.7891	130.688	95.558	130.464	97.0304	131.589	97.4576	136.035	98.5085	131.589	97.4576
130.171	96.0774	136.203	98.5041	132.64	98.7881	130.855	95.5486	130.629	97.0286	131.756	97.4553	136.203	98.5041	131.756	97.4553
130.338	96.0759	136.367	98.4994	132.806	98.787	131.023	95.5391	130.797	97.0267	131.923	97.4522	136.367	98.4994	131.923	97.4522
130.504	96.0737	136.534	98.4946	132.973	98.7884	131.189	95.5293	130.965	97.0255	132.09	97.4478	136.534	98.4946	132.09	97.4478
130.67	96.0702	136.7	98.4896	133.143	98.7973	131.353	95.5198	131.13	97.0247	132.255	97.4428	136.7	98.4896	132.255	97.4428
130.837	96.0679	136.868	98.4853	133.311	98.8044	131.521	95.5098	131.295	97.023	132.421	97.4379	136.868	98.4853	132.421	97.4379
131.002	96.0666	137.032	98.4812	133.482	98.8101	131.685	95.5002	131.463	97.0208	132.589	97.4335	137.032	98.4812	132.589	97.4335
131.17	96.0665	137.197	98.4771	133.65	98.8192	131.855	95.4899	131.629	97.0187	132.755	97.4299	137.197	98.4771	132.755	97.4299
131.338	96.0667	137.363	98.4728	133.817	98.8242	132.02	95.4819	131.796	97.0162	132.92	97.4253	137.363	98.4728	132.92	97.4253
131.502	96.0671	137.531	98.4687	133.984	98.8214	132.187	95.4736	131.962	97.0141	133.083	97.4209	137.531	98.4687	133.083	97.4209
131.67	96.0667	137.697	98.4643	134.147	98.8136	132.352	95.4648	132.13	97.0123	133.251	97.4182	137.697	98.4643	133.251	97.4182
131.834	96.0666	137.862	98.4599	134.313	98.805	132.52	95.4543	132.296	97.0097	133.419	97.4156	137.862	98.4599	133.419	97.4156
131.999	96.0663	138.027	98.4549	134.476	98.7979	132.686	95.4441	132.461	97.0068	133.585	97.412	138.027	98.4549	133.585	97.412
132.166	96.0654	138.195	98.4507	134.642	98.7916	132.853	95.4335	132.629	97.0046	133.749	97.4092	138.195	98.4507	133.749	97.4092
132.331	96.0644	138.359	98.447	134.811	98.7854	133.018	95.4234	132.796	97.0023	133.918	97.4062	138.359	98.447	133.918	97.4062
132.499	96.0625	138.527	98.4427	134.975	98.7793	133.185	95.4138	132.961	96.9998	134.084	97.4037	138.527	98.4427	134.084	97.4037
132.665	96.0616	138.693	98.4388	135.138	98.7751	133.351	95.4032	133.129	96.9973	134.248	97.4009	138.693	98.4388	134.248	97.4009
132.831	96.0603	138.858	98.4343	135.304	98.771	133.517	95.392	133.293	96.9943	134.414	97.3985	138.858	98.4343	134.414	97.3985
132.996	96.0591	139.02	98.4266	135.469	98.7672	133.681	95.3808	133.458	96.9912	134.579	97.3955	139.02	98.4266	134.579	97.3955
133.164	96.0578	139.185	98.4175	135.634	98.762	133.848	95.3732	133.627	96.9883	134.747	97.3931	139.185	98.4175	134.747	97.3931
133.331	96.057	139.352	98.4119	135.798	98.7566	134.016	95.37	133.792	96.9853	134.913	97.3901	139.352	98.4119	134.913	97.3901
133.497	96.0564	139.518	98.4081	135.963	98.7537	134.183	95.3647	133.961	96.9835	135.081	97.3877	139.518	98.4081	135.081	97.3877
133.661	96.0548	139.685	98.4048	136.13	98.7541	134.351	95.3572	134.124	96.9814	135.244	97.3847	139.685	98.4048	135.244	97.3847
133.829	96.0531	139.852	98.4019	136.295	98.7556	134.519	95.3495	134.29	96.9786	135.411	97.3818	139.852	98.4019	135.411	97.3818
133.994	96.0517	140.018	98.3988	136.461	98.7576	134.687	95.3417	134.457	96.9765	135.576	97.3786	140.018	98.3988	135.576	97.3786
134.162	96.0501	140.185	98.396	136.628	98.7598	134.852	95.3319	134.624	96.9743	135.744	97.3761	140.185	98.396	135.744	97.3761
134.326	96.0484	140.35	98.3926	136.796	98.7616	135.017	95.3193	134.792	96.9714	135.911	97.3737	140.35	98.3926	135.911	97.3737
134.494	96.0473	140.519	98.3892	136.96	98.7625	135.183	95.3062	134.957	96.9679	136.073	97.3711	140.519	98.3892	136.073	97.3711
134.659	96.0465	140.686	98.3852	137.127	98.7633	135.349	95.2931	135.124	96.965	136.24	97.3693	140.686	98.3852	136.24	97.3693
134.824	96.0463	140.851	98.3807	137.296	98.7634	135.516	95.28	135.29	96.9625	136.407	97.3668	140.851	98.3807	136.407	97.3668
134.991	96.0456	141.019	98.3768	137.461	98.7638	135.682	95.2682	135.455	96.9608	136.574	97.3643	141.019	98.3768	136.574	97.3643
135.16	96.0449	141.186	98.3723	137.628	98.7639	135.848	95.2563	135.623	96.9589	136.739	97.3617	141.186	98.3723	136.739	97.3617
135.325	96.0441	141.351	98.3679	137.793	98.7643	136.016	95.2459	135.79	96.9564	136.905	97.3585	141.351	98.3679	136.905	97.3585
135.49	96.0432	141.518	98.3635	137.956	98.7642	136.181	95.2355	135.957	96.9536	137.073	97.3561	141.518	98.3635	137.073	97.3561
135.66	96.0426	141.683	98.3587	138.124	98.7639	136.347	95.2249	136.125	96.9504	137.239	97.3549	141.683	98.3587	137.239	97.3549
135.824	96.0414	141.851	98.3538	138.289	98.7632	136.512	95.2139	136.292	96.947	137.406	97.3575	141.851	98.3538	137.406	97.3575
135.991	96.0403	142.017	98.3486	138.455	98.7629	136.677	95.2022	136.458	96.9446	137.573	97.3616	142.017	98.3486	137.573	97.3616
136.158	96.0394	142.183	98.3443	138.624	98.762	136.842	95.1908	136.622	96.9422	137.739	97.3611	142.183	98.3443	137.739	97.3611
136.323	96.0375	142.348	98.3401	138.79	98.7611	137.01	95.1798	136.788	96.9396	137.905	97.3601	142.348	98.3401	137.905	97.3601
136.491	96.036	142.516	98.3357	138.955	98.7604	137.173	95.1685	136.954	96.9376	138.076	97.3587	142.516	98.3357	138.076	97.3587
136.658	96.0346	142.682	98.3304	139.124	98.76	137.34	95.1577	137.119	96.9351	138.244	97.3616	142.682	98.3304	138.244	97.3616
136.824	96.0335	142.85	98.3257	139.292	98.7594	137.507	95.1466	137.286	96.933	138.413	97.3684	142.85	98.3257	138.413	97.3684
136.991	96.0327	143.015	98.3205	139.456	98.7591	137.673	95.1363	137.456	96.9306	138.58	97.3723	143.015	98.3205	138.58	97.3723
137.157	96.0313	143.183	98.3156	139.621	98.7585	137.836	95.1274	137.621	96.9301	138.748	97.3703	143.183	98.3156	138.748	97.3703
137.323	96.0307	143.351	98.3106	139.788	98.7571	138.003	95.1192	137.785	96.9295	138.915	97.3629	143.351	98.3106	138.915	97.3629
137.489	96.0293	143.516	98.3057	139.954	98.7557	138.171	95.1108	137.953	96.9276	139.08	97.3537	143.516	98.3057	139.08	97.3537
137.658	96.0274	143.68	98.301	140.122	98.755	138.338	95.1021	138.12	96.9254	139.246	97.3453	143.68	98.301	139.246	97.3453
137.822	96.0261	143.847	98.2967	140.288	98.7545	138.502	95.0934	138.287	96.9224	139.41	97.3379	143.847	98.2967	139.41	97.3379
137.988	96.0257	144.014	98.2921	140.453	98.7537	138.671	95.0841	138.453	96.9185	139.576	97.3314	144.014	98.2921	139.576	97.3314
138.155	96.0257	144.182	98.287	140.622	98.7534	138.834	95.0748	138.62	96.9147	139.743	97.3251	144.182	98.287	139.743	97.3251
138.322	96.026	144.347	98.2816	140.787	98.7521	139.001	95.0661	138.787	96.9116	139.908	97.3197	144.347	98.2816	139.908	97.3197
138.488	96.0265	144.514	98.2765	140.954	98.751	139.168	95.0568	138.955	96.9086	140.073	97.3141	144.514	98.2765	140.073	97.3141
138.656	96.0264	144.678	98.2719	141.12	98.7499	139.335	95.0475	139.121	96.9038	140.237	97.3097	144.678	98.2719	140.237	97.3097
138.822	96.0249	144.845	98.2664	141.285	98.7488	139.499	95.0372	139.285	96.8995	140.404	97.3052	144.845	98.2664	140.404	97.3052
138.987	96.0233	145.012	98.2611	141.454	98.7473	139.666	95.0271	139.45	96.8963	140.57	97.301	145.012	98.2611	140.57	97.301
139.155	96.0209	145.18	98.2557	141.621	98.7461	139.832	95.0164	139.616	96.8929	140.736	97.2966	145.18	98.2557	140.736	97.2966
139.323	96.0182	145.346	98.2507	141.785	98.7452	140	95.0063	139.782	96.8912	140.901	97.2926	145.346	98.2507	140.901	97.2926
139.486	96.0152	145.511	98.2454	141.953	98.7441	140.168	94.9966	139.949	96.89	141.065	97.2889	145.511	98.2454	141.065	97.2889
139.654	96.0127	145.68	98.2406	142.118	98.7426	140.333	94.9879	140.114	96.8885	141.231	97.2854	145.68	98.2406	141.231	97.2854
139.819	96.01	145.846	98.2358	142.283	98.7422	140.498	94.978	140.28	96.8863	141.399	97.2815	145.846	98.2358	141.399	97.2815
139.986	96.0089	146.013	98.2304	142.452	98.7422	140.664	94.9682	140.446	96.8845	141.56	97.277	146.013	98.2304	141.56	97.277
140.154	96.0073	146.179	98.2252	142.62	98.7416	140.829	94.9586	140.614	96.8824	141.727	97.2718	146.179	98.2252	141.727	97.2718
140.319	96.0061	146.346	98.22	142.784	98.7402	140.999	94.9494	140.78	96.8804	141.892	97.2648	146.346	98.22	141.892	97.2648
140.483	96.0054	146.51	98.2147	142.952	98.7391	141.165	94.9396	140.944	96.8779	142.056	97.2596	146.51	98.2147	142.056	97.2596
140.65	96.0047	146.679	98.2092	143.118	98.7385	141.329	94.9288	141.111	96.8753	142.222	97.2582	146.679	98.2092	142.222	97.2582
140.816	96.0037	146.845	98.2044	143.284	98.7382	141.498	94.9192	141.276	96.8733	142.386	97.2581	146.845	98.2044	142.386	97.2581
140.981	96.003	147.01	98.1996	143.451	98.7373	141.665	94.9099	141.446	96.8715	142.553	97.2595	147.01	98.1996	142.553	97.2595
141.148	96.002	147.178	98.1942	143.62	98.7365	141.829	94.9009	141.612	96.87	142.72	97.2611	147.178	98.1942	142.72	97.2611
141.315	96.0009	147.345	98.1887	143.786	98.7351	141.996	94.8919	141.778	96.8683	142.886	97.2621	147.345	98.1887	142.886	97.2621
141.482	95.9998	147.51	98.1836	143.953	98.7345	142.164	94.8824	141.946	96.8659	143.053	97.2629	147.51	98.1836	143.053	97.2629
141.647	95.9986	147.679	98.1781	144.119	98.7334	142.33	94.873	142.11	96.8634	143.219	97.2633	147.679	98.1781	143.219	97.2633
141.813	95.9981	147.843	98.1725	144.285	98.7325	142.495	94.8624	142.277	96.861	143.385	97.2631	147.843	98.1725	143.385	97.2631
141.978	95.9975	148.01	98.1667	144.451	98.7317	142.661	94.8518	142.444	96.8597	143.552	97.2626	148.01	98.1667	143.552	97.2626
142.146	95.9972	148.176	98.1607	144.619	98.7305	142.827	94.842	142.611	96.8581	143.718	97.2649	148.176	98.1607	143.718	97.2649
142.313	95.9961	148.342	98.1549	144.785	98.7299	142.995	94.8321	142.777	96.8566	143.885	97.2662	148.342	98.1549	143.885	97.2662
142.48	95.9944	148.511	98.1496	144.952	98.7289	143.161	94.8224	142.944	96.8548	144.055	97.2649	148.511	98.1496	144.055	97.2649
142.646	95.9937	148.676	98.1445	145.115	98.728	143.327	94.8135	143.111	96.8527	144.219	97.2625	148.676	98.1445	144.219	97.2625
142.812	95.9931	148.842	98.1395	145.285	98.7269	143.494	94.8046	143.277	96.8495	144.387	97.2608	148.842	98.1395	144.387	97.2608
142.981	95.9923	149.009	98.1347	145.45	98.7257	143.661	94.7953	143.444	96.8459	144.553	97.2584	149.009	98.1347	144.553	97.2584
143.146	95.9914	149.175	98.1291	145.615	98.7251	143.826	94.7867	143.612	96.8434	144.72	97.2558	149.175	98.1291	144.72	97.2558
143.313	95.9904	149.342	98.1234	145.782	98.7236	143.994	94.7771	143.776	96.8417	144.887	97.2519	149.342	98.1234	144.887	97.2519
143.478	95.989	149.507	98.1175	145.95	98.7223	144.158	94.7673	143.945	96.8424	145.054	97.2489	149.507	98.1175	145.054	97.2489
143.644	95.9881	149.672	98.112	146.116	98.7209	144.327	94.7564	144.115	96.8463	145.22	97.2463	149.672	98.112	145.22	97.2463
143.811	95.9864	149.841	98.1063	146.284	98.7198	144.494	94.7464	144.283	96.8492	145.385	97.2427	149.841	98.1063	145.385	97.2427
143.976	95.986	150.007	98.1005	146.45	98.7184	144.661	94.7363	144.45	96.8507	145.554	97.2392	150.007	98.1005	145.554	97.2392
144.141	95.9847	150.173	98.0948	146.617	98.7174	144.825	94.7274	144.619	96.852	145.719	97.2356	150.173	98.0948	145.719	97.2356
144.31	95.9833	150.341	98.0889	146.782	98.7167	144.993	94.7177	144.79	96.8506	145.885	97.2322	150.341	98.0889	145.885	97.2322
144.477	95.9826	150.507	98.0832	146.949	98.7151	145.16	94.7078	144.954	96.8463	146.052	97.2288	150.507	98.0832	146.052	97.2288
144.644	95.9805	150.672	98.0777	147.115	98.7138	145.324	94.6976	145.121	96.8398	146.218	97.2263	150.672	98.0777	146.218	97.2263
144.81	95.9792	150.841	98.0736	147.282	98.7131	145.49	94.6876	145.287	96.832	146.386	97.2241	150.841	98.0736	146.386	97.2241
144.978	95.9773	151.007	98.0692	147.447	98.7118	145.658	94.6787	145.452	96.824	146.551	97.2224	151.007	98.0692	146.551	97.2224
145.142	95.9762	151.174	98.064	147.615	98.7107	145.823	94.6693	145.618	96.8166	146.72	97.2201	151.174	98.064	146.72	97.2201
145.311	95.9751	151.34	98.0583	147.781	98.7097	145.989	94.6591	145.782	96.8099	146.885	97.2184	151.34	98.0583	146.885	97.2184
145.477	95.9748	151.506	98.0523	147.948	98.7082	146.158	94.6487	145.949	96.8039	147.051	97.2166	151.506	98.0523	147.051	97.2166
145.643	95.9736	151.674	98.0459	148.114	98.7067	146.323	94.6384	146.114	96.7994	147.218	97.2146	151.674	98.0459	147.218	97.2146
145.808	95.9729	151.84	98.0393	148.282	98.7052	146.491	94.629	146.281	96.7942	147.384	97.2123	151.84	98.0393	147.384	97.2123
145.975	95.9719	152.004	98.0333	148.448	98.7045	146.655	94.6194	146.444	96.7871	147.548	97.2106	152.004	98.0333	147.548	97.2106
146.142	95.9709	152.172	98.0272	148.615	98.7054	146.823	94.61	146.608	96.7811	147.719	97.2087	152.172	98.0272	147.719	97.2087
146.308	95.9704	152.34	98.0218	148.782	98.7104	146.991	94.6067	146.776	96.7785	147.884	97.207	152.34	98.0218	147.884	97.207
146.476	95.969	152.506	98.0178	148.951	98.7136	147.159	94.6042	146.94	96.7776	148.051	97.2051	152.506	98.0178	148.051	97.2051
146.641	95.9679	152.675	98.0139	149.117	98.7132	147.325	94.5993	147.106	96.7784	148.218	97.2032	152.675	98.0139	148.218	97.2032
146.809	95.9668	152.843	98.0093	149.286	98.7122	147.494	94.5931	147.274	96.7786	148.385	97.2016	152.843	98.0093	148.385	97.2016
146.975	95.9651	153.008	98.0049	149.451	98.7111	147.661	94.585	147.441	96.7789	148.552	97.2003	153.008	98.0049	148.552	97.2003
147.139	95.9631	153.175	97.9988	149.62	98.7096	147.828	94.5765	147.607	96.7787	148.72	97.1986	153.175	97.9988	148.72	97.1986
147.307	95.9621	153.342	97.9922	149.787	98.7065	147.993	94.5662	147.772	96.7779	148.886	97.1965	153.342	97.9922	148.886	97.1965
147.473	95.9614	153.506	97.9852	149.954	98.7027	148.16	94.5539	147.939	96.776	149.052	97.1934	153.506	97.9852	149.052	97.1934
147.64	95.9604	153.673	97.978	150.119	98.6996	148.327	94.5399	148.105	96.7748	149.218	97.1919	153.673	97.978	149.218	97.1919
147.805	95.9591	153.84	97.9711	150.283	98.6965	148.493	94.5266	148.271	96.7733	149.385	97.1895	153.84	97.9711	149.385	97.1895
147.973	95.9575	154.006	97.9643	150.45	98.6937	148.662	94.5143	148.437	96.7709	149.549	97.1872	154.006	97.9643	149.549	97.1872
148.139	95.9559	154.171	97.9574	150.615	98.6907	148.824	94.5031	148.602	96.7682	149.716	97.1851	154.171	97.9574	149.716	97.1851
148.306	95.9541	154.339	97.9505	150.782	98.6882	148.99	94.4917	148.769	96.7665	149.884	97.1828	154.339	97.9505	149.884	97.1828
148.473	95.9523	154.507	97.9434	150.947	98.6864	149.158	94.4803	148.934	96.7649	150.05	97.1804	154.507	97.9434	150.05	97.1804
148.637	95.9505	154.672	97.937	151.112	98.6839	149.323	94.4692	149.099	96.7627	150.217	97.1778	154.672	97.937	150.217	97.1778
148.805	95.9499	154.837	97.9307	151.282	98.6824	149.489	94.458	149.267	96.76	150.385	97.1753	154.837	97.9307	150.385	97.1753
148.971	95.9494	155.005	97.9244	151.444	98.6809	149.654	94.4462	149.433	96.7579	150.551	97.172	155.005	97.9244	150.551	97.172
149.136	95.9491	155.169	97.9176	151.61	98.6792	149.822	94.4359	149.6	96.7554	150.719	97.1698	155.169	97.9176	150.719	97.1698
149.304	95.9479	155.336	97.9102	151.778	98.6778	149.987	94.427	149.765	96.7528	150.886	97.1674	155.336	97.9102	150.886	97.1674
149.47	95.9466	155.501	97.903	151.946	98.6781	150.151	94.4178	149.931	96.7508	151.051	97.1654	155.501	97.903	151.051	97.1654
149.634	95.9453	155.667	97.8965	152.112	98.6806	150.318	94.4089	150.099	96.7489	151.217	97.1635	155.667	97.8965	151.217	97.1635
149.802	95.9439	155.833	97.8904	152.281	98.6823	150.484	94.3995	150.264	96.747	151.385	97.1601	155.833	97.8904	151.385	97.1601
149.968	95.9426	156.001	97.8849	152.446	98.6795	150.651	94.3901	150.433	96.7448	151.552	97.1575	156.001	97.8849	151.552	97.1575
150.133	95.9418	156.167	97.8805	152.611	98.6702	150.816	94.3803	150.597	96.7431	151.72	97.156	156.167	97.8805	151.72	97.156
150.301	95.941	156.334	97.8768	152.776	98.6623	150.982	94.3704	150.764	96.7414	151.885	97.1537	156.334	97.8768	151.885	97.1537
150.467	95.9398	156.503	97.8772	152.94	98.6592	151.148	94.361	150.932	96.7389	152.05	97.1514	156.503	97.8772	152.05	97.1514
150.632	95.9391	156.676	97.8855	153.108	98.6585	151.315	94.3518	151.097	96.7359	152.217	97.1499	156.676	97.8855	152.217	97.1499
150.799	95.9375	156.847	97.8932	153.271	98.6586	151.481	94.3434	151.265	96.7325	152.385	97.1471	156.847	97.8932	152.385	97.1471
150.964	95.9371	157.017	97.8917	153.439	98.6579	151.649	94.3343	151.429	96.7296	152.55	97.1444	157.017	97.8917	152.55	97.1444
151.132	95.9359	157.183	97.8818	153.604	98.6573	151.812	94.3222	151.596	96.727	152.717	97.142	157.183	97.8818	152.717	97.142
151.298	95.934	157.347	97.8694	153.771	98.6565	151.976	94.3063	151.763	96.7243	152.883	97.1395	157.347	97.8694	152.883	97.1395
151.466	95.9326	157.514	97.8566	153.937	98.6551	152.142	94.2943	151.929	96.7218	153.051	97.1376	157.514	97.8566	153.051	97.1376
151.633	95.9311	157.68	97.844	154.105	98.654	152.309	94.2857	152.095	96.7202	153.219	97.1352	157.68	97.844	153.219	97.1352
151.798	95.9297	157.842	97.8319	154.272	98.6525	152.474	94.2785	152.261	96.7188	153.383	97.1335	157.842	97.8319	153.383	97.1335
151.965	95.929	158.009	97.8214	154.437	98.6512	152.639	94.2708	152.429	96.7169	153.55	97.1313	158.009	97.8214	153.55	97.1313
152.131	95.928	158.173	97.8118	154.603	98.6491	152.807	94.2647	152.594	96.7143	153.716	97.1289	158.173	97.8118	153.716	97.1289
152.298	95.9266	158.341	97.803	154.768	98.6479	152.973	94.2587	152.76	96.713	153.884	97.1261	158.341	97.803	153.884	97.1261
152.464	95.9253	158.508	97.7944	154.935	98.6474	153.14	94.2522	152.927	96.7117	154.05	97.1241	158.508	97.7944	154.05	97.1241
152.63	95.9238	158.672	97.7859	155.1	98.6471	153.308	94.2439	153.093	96.7102	154.218	97.1218	158.672	97.7859	154.218	97.1218
152.797	95.923	158.839	97.7777	155.268	98.6494	153.475	94.2352	153.26	96.7084	154.385	97.1195	158.839	97.7777	154.385	97.1195
152.963	95.9222	159.002	97.7703	155.437	98.655	153.642	94.2263	153.426	96.7058	154.549	97.1172	159.002	97.7703	154.549	97.1172
153.13	95.9213	159.17	97.7625	155.605	98.6602	153.807	94.2174	153.593	96.7029	154.714	97.1148	159.17	97.7625	154.714	97.1148
153.297	95.9198	159.333	97.7551	155.774	98.663	153.972	94.2076	153.761	96.7006	154.881	97.1127	159.333	97.7551	154.881	97.1127
153.463	95.9182	159.5	97.7456	155.942	98.6647	154.14	94.1991	153.93	96.7027	155.048	97.1106	159.5	97.7456	155.048	97.1106
153.629	95.9173	159.663	97.7361	156.109	98.664	154.306	94.1901	154.097	96.7063	155.217	97.1087	159.663	97.7361	155.217	97.1087
153.797	95.9159	159.829	97.7282	156.277	98.6601	154.471	94.181	154.264	96.7072	155.381	97.1064	159.829	97.7282	155.381	97.1064
153.962	95.9154	159.994	97.7225	156.445	98.6549	154.639	94.173	154.431	96.7072	155.548	97.1039	159.994	97.7225	155.548	97.1039
154.129	95.9149	160.161	97.7186	156.609	98.6488	154.808	94.1658	154.597	96.7056	155.714	97.1014	160.161	97.7186	155.714	97.1014
154.298	95.9144	160.328	97.7142	156.775	98.6431	154.975	94.1568	154.765	96.7022	155.881	97.0987	160.328	97.7142	155.881	97.0987
154.463	95.9134	160.491	97.7091	156.941	98.6374	155.139	94.1473	154.931	96.6975	156.048	97.0963	160.491	97.7091	156.048	97.0963
154.631	95.9123	160.658	97.7039	157.106	98.6312	155.305	94.1379	155.097	96.6913	156.214	97.0946	160.658	97.7039	156.214	97.0946
154.798	95.9106	160.825	97.6982	157.269	98.624	155.471	94.1294	155.262	96.6868	156.379	97.0925	160.825	97.6982	156.379	97.0925
154.962	95.9096	160.991	97.6923	157.433	98.6176	155.638	94.1208	155.429	96.6827	156.546	97.0904	160.991	97.6923	156.546	97.0904
155.129	95.9081	161.157	97.6861	157.599	98.6152	155.804	94.1117	155.593	96.678	156.712	97.0871	161.157	97.6861	156.712	97.0871
155.294	95.9058	161.322	97.6802	157.765	98.6148	155.971	94.1028	155.76	96.6735	156.878	97.0844	161.322	97.6802	156.878	97.0844
155.463	95.904	161.492	97.6757	157.932	98.6141	156.138	94.0938	155.925	96.6702	157.044	97.0826	161.492	97.6757	157.044	97.0826
155.627	95.9026	161.657	97.6713	158.098	98.6141	156.306	94.0848	156.093	96.6669	157.212	97.0802	161.657	97.6713	157.212	97.0802
155.795	95.9019	161.823	97.6652	158.265	98.614	156.471	94.0763	156.257	96.6629	157.378	97.0781	161.823	97.6652	157.378	97.0781
155.961	95.9	161.989	97.6586	158.432	98.6142	156.639	94.0684	156.421	96.6552	157.546	97.0761	161.989	97.6586	157.546	97.0761
156.128	95.899	162.156	97.6516	158.599	98.6142	156.806	94.0602	156.585	96.6483	157.711	97.0733	162.156	97.6516	157.711	97.0733
156.294	95.8979	162.325	97.6456	158.764	98.6134	156.973	94.0524	156.751	96.6454	157.877	97.0715	162.325	97.6456	157.877	97.0715
156.461	95.8974	162.49	97.6397	158.932	98.6127	157.137	94.0427	156.916	96.6436	158.044	97.0688	162.49	97.6397	158.044	97.0688
156.628	95.8969	162.654	97.6334	159.097	98.6122	157.304	94.0326	157.085	96.6409	158.209	97.0666	162.654	97.6334	158.209	97.0666
156.794	95.8961	162.819	97.6271	159.263	98.611	157.47	94.0233	157.253	96.6406	158.376	97.0645	162.819	97.6271	158.376	97.0645
156.961	95.8951	162.986	97.6214	159.428	98.6096	157.636	94.014	157.418	96.6412	158.543	97.0623	162.986	97.6214	158.543	97.0623
157.126	95.8931	163.156	97.6158	159.593	98.6078	157.803	94.0051	157.584	96.6416	158.709	97.0599	163.156	97.6158	158.709	97.0599
157.292	95.8917	163.32	97.6099	159.76	98.6057	157.97	93.9975	157.754	96.6415	158.875	97.0575	163.32	97.6099	158.875	97.0575
157.458	95.89	163.488	97.6037	159.925	98.6034	158.136	93.9897	157.918	96.6396	159.043	97.0549	163.488	97.6037	159.043	97.0549
157.627	95.8894	163.654	97.5974	160.093	98.6016	158.304	93.9814	158.086	96.6387	159.209	97.0524	163.654	97.5974	159.209	97.0524
157.793	95.8881	163.82	97.5916	160.259	98.5999	158.471	93.9732	158.25	96.6368	159.375	97.0497	163.82	97.5916	159.375	97.0497
157.96	95.8866	163.987	97.5853	160.424	98.5978	158.636	93.9643	158.417	96.6342	159.541	97.0481	163.987	97.5853	159.541	97.0481
158.125	95.8854	164.156	97.5785	160.592	98.5965	158.803	93.9551	158.584	96.6326	159.707	97.0461	164.156	97.5785	159.707	97.0461
158.293	95.8842	164.322	97.5717	160.757	98.5949	158.97	93.9463	158.752	96.6305	159.873	97.0438	164.322	97.5717	159.873	97.0438
158.459	95.8825	164.488	97.5649	160.925	98.5931	159.137	93.9375	158.918	96.6287	160.038	97.0415	164.488	97.5649	160.038	97.0415
158.626	95.8812	164.656	97.5589	161.092	98.5902	159.302	93.9291	159.085	96.6266	160.205	97.0382	164.656	97.5589	160.205	97.0382
158.794	95.88	164.82	97.5522	161.257	98.5881	159.465	93.9207	159.251	96.6248	160.37	97.0357	164.82	97.5522	160.37	97.0357
158.959	95.879	164.987	97.5453	161.425	98.5866	159.635	93.9119	159.417	96.6225	160.539	97.0333	164.987	97.5453	160.539	97.0333
159.128	95.8778	165.156	97.5382	161.591	98.5849	159.801	93.904	159.582	96.6201	160.706	97.0305	165.156	97.5382	160.706	97.0305
159.294	95.8771	165.321	97.5316	161.761	98.5833	159.967	93.8961	159.749	96.6182	160.872	97.0284	165.321	97.5316	160.872	97.0284
159.459	95.8761	165.486	97.525	161.925	98.5812	160.134	93.8882	159.917	96.6156	161.038	97.0263	165.486	97.525	161.038	97.0263
159.624	95.8743	165.653	97.5177	162.09	98.5791	160.3	93.88	160.085	96.614	161.204	97.0248	165.653	97.5177	161.204	97.0248
159.792	95.8729	165.82	97.5105	162.257	98.5773	160.468	93.8711	160.251	96.6126	161.37	97.0231	165.82	97.5105	161.37	97.0231
159.958	95.8716	165.987	97.5036	162.424	98.5753	160.632	93.8609	160.418	96.6097	161.539	97.02	165.987	97.5036	161.539	97.02
160.126	95.8702	166.155	97.4964	162.589	98.5739	160.8	93.853	160.585	96.6066	161.704	97.0165	166.155	97.4964	161.704	97.0165
160.292	95.8685	166.321	97.4894	162.758	98.5724	160.968	93.8444	160.748	96.6043	161.87	97.0139	166.321	97.4894	161.87	97.0139
160.458	95.8671	166.489	97.4821	162.926	98.57	161.136	93.8355	160.918	96.6028	162.036	97.0114	166.489	97.4821	162.036	97.0114
160.625	95.866	166.655	97.475	163.093	98.5678	161.302	93.8279	161.084	96.6008	162.204	97.0095	166.655	97.475	162.204	97.0095
160.788	95.8645	166.82	97.4684	163.259	98.5657	161.468	93.8194	161.25	96.5984	162.368	97.0069	166.82	97.4684	162.368	97.0069
160.956	95.8629	166.987	97.4618	163.426	98.5629	161.636	93.8111	161.417	96.5949	162.535	97.0038	166.987	97.4618	162.535	97.0038
161.121	95.8611	167.155	97.4547	163.591	98.5607	161.8	93.8029	161.583	96.5906	162.701	97.0014	167.155	97.4547	162.701	97.0014
161.288	95.8599	167.319	97.4481	163.759	98.5594	161.965	93.7944	161.749	96.5875	162.868	96.9995	167.319	97.4481	162.868	96.9995
161.455	95.8589	167.486	97.4412	163.924	98.5573	162.132	93.7851	161.914	96.5848	163.037	96.998	167.486	97.4412	163.037	96.998
161.62	95.858	167.652	97.434	164.091	98.5552	162.3	93.7761	162.08	96.5823	163.203	96.996	167.652	97.434	163.203	96.996
161.786	95.8568	167.821	97.4277	164.257	98.5534	162.464	93.7678	162.249	96.5807	163.369	96.994	167.821	97.4277	163.369	96.994
161.954	95.8557	167.99	97.425	164.42	98.5519	162.633	93.7633	162.416	96.5791	163.533	96.9924	167.99	97.425	163.533	96.9924
162.12	95.8546	168.159	97.424	164.589	98.5506	162.801	93.7622	162.583	96.5772	163.7	96.9901	168.159	97.424	163.7	96.9901
162.288	95.8538	168.327	97.4219	164.756	98.5488	162.971	93.7589	162.748	96.5747	163.867	96.9886	168.327	97.4219	163.867	96.9886
162.453	95.8531	168.497	97.4184	164.924	98.5465	163.139	93.7526	162.915	96.5729	164.035	96.9894	168.497	97.4184	164.035	96.9894
162.619	95.8526	168.664	97.4125	165.089	98.5443	163.303	93.7445	163.081	96.5706	164.201	96.9882	168.664	97.4125	164.201	96.9882
162.787	95.8516	168.83	97.4046	165.254	98.5421	163.473	93.7359	163.248	96.5677	164.367	96.986	168.83	97.4046	164.367	96.986
162.956	95.8505	168.998	97.3955	165.421	98.5397	163.638	93.7286	163.414	96.5656	164.534	96.984	168.998	97.3955	164.534	96.984
163.122	95.8489	169.163	97.3858	165.589	98.5379	163.808	93.7202	163.578	96.5635	164.704	96.9812	169.163	97.3858	164.704	96.9812
163.288	95.847	169.329	97.3753	165.754	98.5354	163.972	93.7094	163.746	96.5613	164.867	96.977	169.329	97.3753	164.867	96.977
163.454	95.8467	169.497	97.3654	165.921	98.5329	164.139	93.6984	163.913	96.5598	165.033	96.9732	169.497	97.3654	165.033	96.9732
163.619	95.8452	169.663	97.3561	166.089	98.5308	164.306	93.6879	164.079	96.5577	165.201	96.9699	169.663	97.3561	165.201	96.9699
163.786	95.8442	169.828	97.3468	166.256	98.5284	164.47	93.6782	164.244	96.5548	165.367	96.9672	169.828	97.3468	165.367	96.9672
163.953	95.8438	169.994	97.3381	166.421	98.5255	164.638	93.6679	164.411	96.5523	165.532	96.9642	169.994	97.3381	165.532	96.9642
164.12	95.8429	170.16	97.329	166.589	98.5233	164.803	93.6579	164.578	96.5506	165.702	96.9606	170.16	97.329	165.702	96.9606
164.286	95.8414	170.327	97.32	166.754	98.5211	164.971	93.648	164.744	96.5485	165.868	96.9569	170.327	97.32	165.868	96.9569
164.452	95.8388	170.493	97.3114	166.921	98.5186	165.136	93.6391	164.911	96.5454	166.032	96.954	170.493	97.3114	166.032	96.954
164.62	95.8376	170.657	97.3035	167.087	98.5158	165.302	93.6304	165.076	96.5423	166.199	96.9509	170.657	97.3035	166.199	96.9509
164.786	95.8357	170.822	97.2957	167.254	98.5129	165.466	93.6212	165.244	96.5395	166.366	96.9474	170.822	97.2957	166.366	96.9474
164.95	95.8344	170.989	97.2874	167.422	98.5103	165.631	93.6118	165.409	96.5376	166.532	96.9451	170.989	97.2874	166.532	96.9451
165.118	95.8334	171.157	97.2792	167.588	98.508	165.797	93.6026	165.575	96.5357	166.696	96.9432	171.157	97.2792	166.696	96.9432
165.287	95.8326	171.325	97.2713	167.755	98.5054	165.962	93.5939	165.744	96.5342	166.861	96.9416	171.325	97.2713	166.861	96.9416
165.451	95.8314	171.489	97.264	167.921	98.5031	166.13	93.5848	165.909	96.5325	167.029	96.9395	171.489	97.264	167.029	96.9395
165.618	95.8304	171.655	97.2563	168.087	98.4999	166.295	93.5763	166.075	96.5296	167.194	96.9372	171.655	97.2563	167.194	96.9372
165.784	95.8293	171.822	97.2489	168.255	98.497	166.461	93.568	166.242	96.5269	167.361	96.935	171.822	97.2489	167.361	96.935
165.949	95.8282	171.986	97.2409	168.42	98.4945	166.626	93.5592	166.407	96.5249	167.528	96.9334	171.986	97.2409	167.528	96.9334
166.117	95.8274	172.152	97.2332	168.589	98.4922	166.792	93.5513	166.572	96.522	167.694	96.9316	172.152	97.2332	167.694	96.9316
166.285	95.8263	172.321	97.2255	168.754	98.489	166.959	93.5441	166.74	96.5198	167.86	96.9298	172.321	97.2255	167.86	96.9298
166.451	95.8246	172.486	97.2175	168.922	98.4861	167.125	93.5368	166.906	96.5167	168.025	96.9276	172.486	97.2175	168.025	96.9276
166.616	95.8226	172.651	97.2091	169.089	98.4834	167.291	93.529	167.073	96.514	168.194	96.9248	172.651	97.2091	168.194	96.9248
166.781	95.8215	172.817	97.2009	169.256	98.4805	167.458	93.5214	167.239	96.5113	168.36	96.922	172.817	97.2009	168.36	96.922
166.948	95.82	172.983	97.1933	169.418	98.4781	167.62	93.5139	167.406	96.5092	168.529	96.9195	172.983	97.1933	168.529	96.9195
167.114	95.8189	173.149	97.1852	169.584	98.4751	167.787	93.5067	167.571	96.5074	168.696	96.9173	173.149	97.1852	168.696	96.9173
167.283	95.818	173.314	97.1755	169.752	98.4726	167.953	93.501	167.737	96.5051	168.862	96.9148	173.314	97.1755	168.862	96.9148
167.449	95.8167	173.478	97.1619	169.919	98.4703	168.119	93.4952	167.902	96.502	169.028	96.9136	173.478	97.1619	169.028	96.9136
167.615	95.8148	173.642	97.1514	170.085	98.4685	168.284	93.489	168.068	96.4991	169.196	96.9139	173.642	97.1514	169.196	96.9139
167.78	95.8132	173.809	97.144	170.251	98.4654	168.45	93.4831	168.237	96.4964	169.363	96.9132	173.809	97.144	169.363	96.9132
167.946	95.8118	173.974	97.1373	170.417	98.4626	168.618	93.4773	168.404	96.494	169.528	96.9112	173.974	97.1373	169.528	96.9112
168.113	95.8109	174.141	97.1317	170.584	98.4606	168.785	93.4706	168.57	96.4917	169.695	96.9083	174.141	97.1317	169.695	96.9083
168.278	95.8099	174.309	97.1254	170.75	98.4581	168.95	93.4637	168.736	96.4892	169.861	96.9043	174.309	97.1254	169.861	96.9043
168.446	95.8089	174.474	97.1186	170.917	98.4553	169.116	93.4581	168.902	96.4873	170.028	96.9015	174.474	97.1186	170.028	96.9015
168.613	95.8081	174.639	97.1117	171.085	98.4526	169.283	93.4519	169.067	96.4854	170.195	96.8994	174.639	97.1117	170.195	96.8994
168.779	95.8065	174.806	97.1048	171.251	98.4502	169.449	93.4447	169.234	96.4839	170.362	96.8965	174.806	97.1048	170.362	96.8965
168.947	95.805	174.972	97.0975	171.416	98.447	169.617	93.438	169.4	96.4818	170.528	96.8931	174.972	97.0975	170.528	96.8931
169.112	95.8033	175.139	97.0898	171.584	98.4444	169.783	93.4316	169.568	96.479	170.694	96.8899	175.139	97.0898	170.694	96.8899
169.28	95.8024	175.306	97.0832	171.751	98.4412	169.951	93.4257	169.736	96.4772	170.859	96.8864	175.306	97.0832	170.859	96.8864
169.446	95.8012	175.474	97.0754	171.917	98.4381	170.117	93.4188	169.902	96.4746	171.023	96.8827	175.474	97.0754	171.023	96.8827
169.612	95.7999	175.639	97.0668	172.084	98.435	170.281	93.4119	170.068	96.4716	171.189	96.879	175.639	97.0668	171.189	96.879
169.778	95.7988	175.806	97.0584	172.251	98.4325	170.448	93.4055	170.234	96.4692	171.356	96.8747	175.806	97.0584	171.356	96.8747
169.946	95.7973	175.972	97.0501	172.415	98.43	170.617	93.4033	170.401	96.4665	171.524	96.8708	175.972	97.0501	171.524	96.8708
170.112	95.796	176.138	97.0416	172.585	98.431	170.784	93.4003	170.566	96.4638	171.688	96.8675	176.138	97.0416	171.688	96.8675
170.279	95.794	176.306	97.0334	172.755	98.4388	170.952	93.3958	170.734	96.4606	171.854	96.8652	176.306	97.0334	171.854	96.8652
170.444	95.7921	176.473	97.0256	172.921	98.4379	171.119	93.3905	170.9	96.458	172.02	96.8619	176.473	97.0256	172.02	96.8619
170.612	95.7909	176.639	97.0171	173.091	98.4373	171.284	93.383	171.067	96.4552	172.186	96.8592	176.639	97.0171	172.186	96.8592
170.777	95.7892	176.805	97.0086	173.261	98.4399	171.452	93.3742	171.232	96.4529	172.352	96.8571	176.805	97.0086	172.352	96.8571
170.945	95.7879	176.971	96.9999	173.429	98.4382	171.618	93.366	171.399	96.4506	172.519	96.8554	176.971	96.9999	172.519	96.8554
171.112	95.7869	177.138	96.9914	173.597	98.4327	171.781	93.3571	171.565	96.4481	172.685	96.8533	177.138	96.9914	172.685	96.8533
171.276	95.7859	177.305	96.9825	173.764	98.4292	171.948	93.3461	171.731	96.446	172.851	96.8519	177.305	96.9825	172.851	96.8519
171.445	95.7849	177.47	96.9735	173.93	98.4261	172.113	93.3356	171.896	96.4436	173.018	96.8504	177.47	96.9735	173.018	96.8504
171.611	95.7842	177.637	96.9646	174.096	98.4187	172.28	93.3275	172.064	96.4404	173.186	96.8483	177.637	96.9646	173.186	96.8483
171.778	95.7828	177.802	96.9559	174.264	98.413	172.446	93.3205	172.232	96.4386	173.352	96.8459	177.802	96.9559	173.352	96.8459
171.944	95.7818	177.97	96.948	174.43	98.4065	172.613	93.3149	172.396	96.4362	173.519	96.8433	177.97	96.948	173.519	96.8433
172.11	95.7803	178.137	96.9394	174.595	98.3992	172.779	93.3095	172.563	96.4337	173.684	96.8406	178.137	96.9394	173.684	96.8406
172.277	95.7791	178.302	96.9309	174.761	98.3919	172.942	93.3043	172.729	96.431	173.853	96.8379	178.302	96.9309	173.853	96.8379
172.443	95.7771	178.47	96.9227	174.926	98.3854	173.111	93.299	172.897	96.429	174.016	96.8346	178.47	96.9227	174.016	96.8346
172.609	95.7758	178.637	96.9145	175.091	98.3797	173.274	93.2937	173.061	96.4262	174.186	96.8324	178.637	96.9145	174.186	96.8324
172.776	95.7738	178.801	96.906	175.256	98.3737	173.441	93.2881	173.229	96.4235	174.35	96.8307	178.801	96.906	174.35	96.8307
172.942	95.7725	178.969	96.8966	175.42	98.3676	173.607	93.2828	173.395	96.4206	174.518	96.8293	178.969	96.8966	174.518	96.8293
173.107	95.7715	179.135	96.8901	175.586	98.3629	173.775	93.2776	173.559	96.4182	174.683	96.8269	179.135	96.8901	174.683	96.8269
173.274	95.7707	179.304	96.8868	175.75	98.3584	173.941	93.272	173.728	96.4157	174.849	96.8239	179.304	96.8868	174.849	96.8239
173.44	95.7692	179.471	96.8802	175.915	98.3537	174.108	93.2664	173.893	96.4131	175.015	96.8212	179.471	96.8802	175.015	96.8212
173.605	95.7667	179.638	96.8714	176.08	98.3496	174.274	93.261	174.06	96.4101	175.182	96.8182	179.638	96.8714	175.182	96.8182
173.773	95.7657	179.805	96.863	176.246	98.3468	174.441	93.255	174.226	96.4074	175.349	96.8157	179.805	96.863	175.349	96.8157
173.938	95.7643	179.973	96.8557	176.413	98.3454	174.608	93.2484	174.395	96.405	175.514	96.8131	179.973	96.8557	175.514	96.8131
174.107	95.7641	180.141	96.847	176.579	98.3415	174.774	93.2436	174.56	96.4029	175.68	96.8104	180.141	96.847	175.68	96.8104
174.27	95.7625	180.308	96.8364	176.745	98.3357	174.94	93.2382	174.726	96.4003	175.847	96.8085	180.308	96.8364	175.847	96.8085
174.438	95.7613	180.474	96.826	176.907	98.3299	175.107	93.2324	174.895	96.3988	176.014	96.8052	180.474	96.826	176.014	96.8052
174.603	95.7592	180.639	96.8154	177.076	98.3277	175.274	93.2253	175.06	96.3959	176.18	96.8025	180.639	96.8154	176.18	96.8025
174.768	95.7574	180.806	96.8041	177.241	98.3267	175.436	93.219	175.227	96.3931	176.346	96.7995	180.806	96.8041	176.346	96.7995
174.937	95.7555	180.971	96.7924	177.407	98.3257	175.605	93.2118	175.392	96.3907	176.512	96.7969	180.971	96.7924	176.512	96.7969
175.103	95.7538	181.137	96.7814	177.576	98.3238	175.771	93.2053	175.56	96.3881	176.681	96.7946	181.137	96.7814	176.681	96.7946
175.268	95.7528	181.303	96.7707	177.741	98.3208	175.937	93.199	175.725	96.3858	176.851	96.795	181.303	96.7707	176.851	96.795
175.437	95.7513	181.469	96.7605	177.905	98.3179	176.105	93.1931	175.894	96.3833	177.017	96.7962	181.469	96.7605	177.017	96.7962
175.601	95.7498	181.635	96.7497	178.072	98.314	176.272	93.1873	176.059	96.3804	177.185	96.7957	181.635	96.7497	177.185	96.7957
175.768	95.7487	181.802	96.7395	178.239	98.3093	176.438	93.182	176.227	96.3778	177.351	96.7944	181.802	96.7395	177.351	96.7944
175.934	95.7478	181.966	96.7289	178.405	98.3056	176.603	93.1762	176.393	96.3754	177.519	96.7915	181.966	96.7289	177.519	96.7915
176.1	95.7465	182.133	96.719	178.569	98.3015	176.768	93.1716	176.559	96.3726	177.686	96.7885	182.133	96.719	177.686	96.7885
176.267	95.7451	182.301	96.7094	178.739	98.2979	176.936	93.168	176.726	96.37	177.851	96.7851	182.301	96.7094	177.851	96.7851
176.434	95.7434	182.465	96.6998	178.904	98.2944	177.103	93.163	176.89	96.367	178.018	96.7812	182.465	96.6998	178.018	96.7812
176.599	95.7424	182.634	96.6906	179.07	98.2913	177.27	93.1575	177.056	96.3641	178.183	96.7769	182.634	96.6906	178.183	96.7769
176.767	95.7413	182.801	96.6813	179.235	98.2881	177.437	93.1515	177.224	96.3616	178.35	96.7728	182.801	96.6813	178.35	96.7728
176.936	95.74	182.964	96.6721	179.403	98.2839	177.604	93.1442	177.39	96.3596	178.516	96.7689	182.964	96.6721	178.516	96.7689
177.101	95.7396	183.132	96.6622	179.569	98.28	177.768	93.1363	177.556	96.3579	178.68	96.7648	183.132	96.6622	178.68	96.7648
177.268	95.7392	183.298	96.6518	179.735	98.2763	177.933	93.1279	177.722	96.356	178.851	96.761	183.298	96.6518	178.851	96.761
177.434	95.7374	183.465	96.6415	179.901	98.2724	178.1	93.1202	177.89	96.3535	179.015	96.7579	183.465	96.6415	179.015	96.7579
177.602	95.7349	183.632	96.6315	180.072	98.268	178.268	93.1129	178.055	96.3499	179.181	96.7542	183.632	96.6315	179.181	96.7542
177.767	95.7331	183.796	96.6211	180.235	98.2617	178.433	93.1059	178.223	96.3475	179.347	96.7504	183.796	96.6211	179.347	96.7504
177.934	95.7313	183.964	96.6106	180.397	98.2527	178.599	93.0995	178.388	96.345	179.511	96.7465	183.964	96.6106	179.511	96.7465
178.099	95.7298	184.129	96.6005	180.563	98.2477	178.765	93.0932	178.555	96.3418	179.677	96.7436	184.129	96.6005	179.677	96.7436
178.264	95.7283	184.293	96.5901	180.729	98.244	178.931	93.0882	178.722	96.3389	179.846	96.7441	184.293	96.5901	179.846	96.7441
178.432	95.7274	184.46	96.5793	180.895	98.2405	179.097	93.0844	178.887	96.3364	180.012	96.7462	184.46	96.5793	180.012	96.7462
178.598	95.7262	184.625	96.5686	181.062	98.2376	179.266	93.0827	179.055	96.3337	180.18	96.7475	184.625	96.5686	180.18	96.7475
178.766	95.7252	184.791	96.5581	181.23	98.2348	179.436	93.0845	179.221	96.3305	180.348	96.7496	184.791	96.5581	180.348	96.7496
178.932	95.7244	184.957	96.5475	181.394	98.2323	179.607	93.0875	179.387	96.3281	180.517	96.751	184.957	96.5475	180.517	96.751
179.1	95.7221	185.123	96.5371	181.564	98.2293	179.775	93.0877	179.554	96.3256	180.685	96.7503	185.123	96.5371	180.685	96.7503
179.264	95.7199	185.287	96.5272	181.729	98.2266	179.943	93.0862	179.722	96.3236	180.852	96.7475	185.287	96.5272	180.852	96.7475
179.43	95.7182	185.453	96.5174	181.896	98.2239	180.114	93.0823	179.888	96.3213	181.017	96.7426	185.453	96.5174	181.017	96.7426
179.595	95.7164	185.622	96.5073	182.066	98.2258	180.281	93.0748	180.053	96.3191	181.184	96.7374	185.622	96.5073	181.184	96.7374
179.764	95.7147	185.786	96.4961	182.236	98.2293	180.447	93.0648	180.22	96.3162	181.349	96.7318	185.786	96.4961	181.349	96.7318
179.93	95.7139	185.952	96.4851	182.401	98.2291	180.613	93.0536	180.387	96.3135	181.514	96.7266	185.952	96.4851	181.514	96.7266
180.098	95.7134	186.117	96.474	182.57	98.2267	180.779	93.0426	180.554	96.3114	181.68	96.722	186.117	96.474	181.68	96.722
180.264	95.7119	186.285	96.4633	182.738	98.2226	180.946	93.0333	180.719	96.3084	181.846	96.7176	186.285	96.4633	181.846	96.7176
180.432	95.7111	186.45	96.4527	182.904	98.2175	181.112	93.0233	180.884	96.3046	182.012	96.7136	186.45	96.4527	182.012	96.7136
180.598	95.7099	186.618	96.4416	183.073	98.2116	181.278	93.0129	181.051	96.302	182.177	96.7107	186.618	96.4416	182.177	96.7107
180.763	95.7084	186.783	96.4274	183.239	98.2051	181.443	93.0023	181.218	96.2997	182.348	96.709	186.783	96.4274	182.348	96.709
180.93	95.7071	186.946	96.4134	183.403	98.1987	181.608	92.9916	181.385	96.2976	182.512	96.7069	186.946	96.4134	182.512	96.7069
181.097	95.706	187.112	96.4032	183.569	98.1923	181.774	92.9812	181.55	96.2955	182.677	96.7041	187.112	96.4032	182.677	96.7041
181.261	95.7042	187.28	96.3936	183.736	98.1861	181.94	92.9708	181.716	96.2931	182.843	96.7006	187.28	96.3936	182.843	96.7006
181.428	95.7041	187.445	96.3839	183.903	98.1805	182.103	92.9607	181.883	96.2902	183.01	96.6971	187.445	96.3839	183.01	96.6971
181.595	95.7026	187.61	96.3745	184.069	98.1752	182.272	92.9524	182.049	96.2869	183.175	96.6942	187.61	96.3745	183.175	96.6942
181.76	95.7007	187.778	96.3656	184.236	98.1699	182.435	92.943	182.216	96.2836	183.343	96.6907	187.778	96.3656	183.343	96.6907
181.928	95.6987	187.944	96.3559	184.403	98.164	182.598	92.9319	182.381	96.2806	183.51	96.6878	187.944	96.3559	183.51	96.6878
182.095	95.6976	188.112	96.346	184.569	98.1586	182.763	92.9215	182.55	96.2782	183.676	96.6848	188.112	96.346	183.676	96.6848
182.263	95.6966	188.28	96.3357	184.737	98.1541	182.93	92.9146	182.714	96.2757	183.843	96.6822	188.28	96.3357	183.843	96.6822
182.429	95.6954	188.444	96.3253	184.901	98.1486	183.095	92.9094	182.882	96.2727	184.009	96.6788	188.444	96.3253	184.009	96.6788
182.594	95.6936	188.609	96.3152	185.068	98.1439	183.262	92.9049	183.048	96.2703	184.176	96.6758	188.609	96.3152	184.176	96.6758
182.762	95.6916	188.777	96.3052	185.235	98.1392	183.427	92.9014	183.216	96.2675	184.341	96.6726	188.777	96.3052	184.341	96.6726
182.927	95.6895	188.943	96.2952	185.399	98.1337	183.594	92.8969	183.382	96.2646	184.508	96.6696	188.943	96.2952	184.508	96.6696
183.096	95.6878	189.11	96.2851	185.565	98.1282	183.76	92.891	183.549	96.2622	184.673	96.6665	189.11	96.2851	184.673	96.6665
183.261	95.6867	189.28	96.2788	185.73	98.1229	183.927	92.8857	183.714	96.2593	184.841	96.6633	189.28	96.2788	184.841	96.6633
183.428	95.6848	189.45	96.2771	185.896	98.1179	184.093	92.8797	183.881	96.2567	185.006	96.6603	189.45	96.2771	185.006	96.6603
183.594	95.6837	189.618	96.2716	186.062	98.1134	184.259	92.873	184.049	96.2539	185.176	96.6577	189.618	96.2716	185.176	96.6577
183.76	95.6816	189.786	96.2602	186.228	98.1089	184.426	92.8661	184.213	96.2512	185.341	96.6552	189.786	96.2602	185.341	96.6552
183.925	95.6796	189.953	96.2476	186.394	98.1038	184.595	92.8584	184.379	96.2479	185.506	96.6521	189.953	96.2476	185.506	96.6521
184.091	95.6783	190.121	96.2356	186.562	98.103	184.758	92.8508	184.546	96.2457	185.674	96.6494	190.121	96.2356	185.674	96.6494
184.26	95.6767	190.288	96.223	186.728	98.1012	184.923	92.8419	184.711	96.2429	185.839	96.6476	190.288	96.223	185.839	96.6476
184.426	95.6751	190.453	96.2084	186.895	98.0975	185.091	92.833	184.876	96.2393	186.006	96.6471	190.453	96.2084	186.006	96.6471
184.592	95.673	190.619	96.1927	187.061	98.0907	185.256	92.8238	185.044	96.2362	186.174	96.645	190.619	96.1927	186.174	96.645
184.757	95.6714	190.785	96.178	187.224	98.0808	185.423	92.8147	185.209	96.234	186.34	96.6437	190.785	96.178	186.34	96.6437
184.925	95.67	190.95	96.1638	187.391	98.0741	185.587	92.8066	185.378	96.2317	186.508	96.6448	190.95	96.1638	186.508	96.6448
[truncated: 3,637 more rows]

## Sheet: GNP
		Temperature =	25	oC
[truncated: 19 more rows]

## Sheet: Ethanolamine-GNP
		Temperature =	25	oC
[truncated: 19 more rows]

## Sheet: APTMS-GNP
		Temperature =	25	oC
[truncated: 19 more rows]

## Sheet: MPTMS-GNP
		Temperature =	25	oC
[truncated: 19 more rows]

[truncated: 1 more sheets: CD production]
